# Supplementary material for: (2E)-1-(6-Chloro-2-methyl-4-phenyl­quinolin-3-yl)-3-(4-chloro­phen­yl)prop-2-en-1-one
Source: Acta Crystallogr Sect E Struct Rep Online. 2011 Feb 12;67(Pt 3):o624. doi: 10.1107/S1600536811004740 (PMC3052117; doi:10.1107/S1600536811004740)
Supplement: Supplementary file 1 [file e-67-0o624-sup1.cif]

##############################################################################
###                                                                        ###
###        Electronic paper (Acta Crystallographica Section E)             ###
###                                                                        ###
##############################################################################
#                                                                            #
# This CIF contains the data in a paper accepted for publication in Acta     #
# Crystallographica Section E. It conforms to the requirements of Notes      #
# for Authors for Section E, and has been peer reviewed under the auspices   #
# of the IUCr Commission on Journals.                                        #
#                                                                            #
# Full details of the Crystallographic Information File format               #
# are given in the paper "The Crystallographic Information File (CIF):       #
# a New Standard Archive File for Crystallography" by S. R. Hall, F. H.      #
# Allen and I. D. Brown [Acta Cryst. (1991), A47, 655-685].                  #
#                                                                            #
# The current version of the core CIF dictionary is obtainable from          #
# ftp://ftp.iucr.org/pub/cif_core.dic. The current version number is 2.4.    #
#                                                                            #
# Software is freely available for graphical display of the structure(s) in  #
# this CIF.  For information consult the CIF home page http://www.iucr.org/  #
# cif/home.html                                                              #
#                                                                            #
# This file may be used for bona fide research purposes within the           #
# scientific community so long as proper attribution is given to the journal # 
# article from which it was obtained.                                        #
#                                                                            #
##############################################################################
                                             
data_global
_audit_creation_method     SHELXL-97
_journal_date_recd_electronic     2011-02-07
_journal_date_accepted     2011-02-08
_journal_name_full     'Acta Crystallographica, Section E'
_journal_year     2011
_journal_volume     67
_journal_issue      3
_journal_page_first     o624
_journal_page_last     o624
_journal_paper_category     QO
_journal_coeditor_code     HG2798
_publ_contact_author_name     ' Edward RT Tiekink '
_publ_contact_author_address
;
Department of Chemistry, University of Malaya,
50603 Kuala Lumpur, Malaysia
;
_publ_contact_author_email
;
edward.tiekink@gmail.com
;
_publ_contact_author_fax     ' +60 3 7967 4193 '
_publ_contact_author_phone     ' +60 3 7967 6775 '
_publ_section_title
;\
(2<i>E</i>)-1-(6-Chloro-2-methyl-4-phenylquinolin-3-yl)-3-(4-chlorophenyl)prop-\
2-en-1-one
;
loop_
    _publ_author_name
    _publ_author_footnote
    _publ_author_address
    'S. Sarveswari' .
;
Organic Chemistry Division
School of Advanced Sciences
VIT University
Vellore 632 014
Tamilnadu
India
;
    'V. Vijayakumar'
;
Additional correspondence author, e-mail: kvpsvijayakumar@gmail.com.
;
;
Organic Chemistry Division
School of Advanced Sciences
VIT University
Vellore 632 014
Tamilnadu
India
;
    'Ng, Seik Weng' .
;
Department of Chemistry, University of Malaya,
50603 Kuala Lumpur, Malaysia
;
    'Tiekink, Edward R. T.' .
;
Department of Chemistry, University of Malaya,
50603 Kuala Lumpur, Malaysia
;
_publ_section_synopsis     .
data_I
_audit_creation_method     SHELXL-97
_chemical_name_systematic
;
(2<i>E</i>)-1-(6-Chloro-2-methyl-4-phenylquinolin-3-yl)-
3-(4-chlorophenyl)prop-2-en-1-one
;
_chemical_name_common     ?
_chemical_formula_moiety     'C25 H17 Cl2 N O'
_chemical_formula_sum     'C25 H17 Cl2 N O'
_chemical_formula_iupac     'C25 H17 Cl2 N O'
_chemical_formula_weight     418.30
_chemical_melting_point     ?
_symmetry_cell_setting     triclinic
_symmetry_space_group_name_H-M     'P -1'
_symmetry_space_group_name_Hall     '-P 1'
loop_
    _symmetry_equiv_pos_as_xyz
    'x, y, z'
    '-x, -y, -z'
_cell_length_a     11.1704(3)
_cell_length_b     12.8497(5)
_cell_length_c     16.0591(6)
_cell_angle_alpha     74.914(3)
_cell_angle_beta     80.603(3)
_cell_angle_gamma     70.789(3)
_cell_volume     2094.05(13)
_cell_formula_units_Z     4
_cell_measurement_reflns_used     8901
_cell_measurement_theta_min     2.9
_cell_measurement_theta_max     74.1
_cell_measurement_temperature     295(2)
_exptl_crystal_description     prism
_exptl_crystal_colour     colourless
_exptl_crystal_size_max     0.30
_exptl_crystal_size_mid     0.30
_exptl_crystal_size_min     0.10
_exptl_crystal_density_diffrn     1.327
_exptl_crystal_density_meas     ?
_exptl_crystal_density_method     'not measured'
_exptl_crystal_F_000     864
_exptl_absorpt_coefficient_mu     2.906
_exptl_absorpt_correction_type     multi-scan
_exptl_absorpt_process_details     '(CrysAlis PRO; Agilent, 2010)'
_exptl_absorpt_correction_T_min     0.574
_exptl_absorpt_correction_T_max     1.000
_exptl_special_details
;
;
_diffrn_ambient_temperature     295(2)
_diffrn_radiation_type     CuK\a
_diffrn_radiation_wavelength     1.54184
_diffrn_radiation_source     'SuperNova (Cu) X-ray Source'
_diffrn_radiation_monochromator     Mirror
_diffrn_measurement_device_type
;
Agilent Supernova Dual diffractometer with an Atlas detector
;
_diffrn_measurement_method     \w
_diffrn_detector_area_resol_mean     10.4041
_diffrn_reflns_number     14958
_diffrn_reflns_av_R_equivalents     0.026
_diffrn_reflns_av_sigmaI/netI     0.029
_diffrn_reflns_theta_min     2.9
_diffrn_reflns_theta_max     74.3
_diffrn_reflns_theta_full     74.3
_diffrn_measured_fraction_theta_max     0.968
_diffrn_measured_fraction_theta_full     0.968
_diffrn_reflns_limit_h_min     -11
_diffrn_reflns_limit_h_max     13
_diffrn_reflns_limit_k_min     -16
_diffrn_reflns_limit_k_max     15
_diffrn_reflns_limit_l_min     -20
_diffrn_reflns_limit_l_max     19
_diffrn_standards_number     0
_diffrn_standards_interval_count     0
_diffrn_standards_interval_time     0
_diffrn_standards_decay_%     0
_refine_special_details
;
Refinement of <i>F</i>^2^ against ALL reflections. The weighted <i>R</i>-factor
<i>wR</i> and goodness of fit <i>S</i> are based on <i>F</i>^2^, conventional
<i>R</i>-factors <i>R</i> are based on <i>F</i>, with <i>F</i> set to zero for
negative <i>F</i>^2^. The threshold expression of <i>F</i>^2^ >
2\s(<i>F</i>^2^) is used only for calculating <i>R</i>-factors(gt) <i>etc</i>.
and is not relevant to the choice of reflections for refinement.
<i>R</i>-factors based on <i>F</i>^2^ are statistically about twice as large
as those based on <i>F</i>, and <i>R</i>- factors based on ALL data will be
even larger.
;
_reflns_number_total     8252
_reflns_number_gt     7088
_reflns_threshold_expression     I>2\s(I)
_refine_ls_structure_factor_coef     Fsqd
_refine_ls_matrix_type     full
_refine_ls_R_factor_all     0.058
_refine_ls_R_factor_gt     0.052
_refine_ls_wR_factor_gt     0.149
_refine_ls_wR_factor_ref     0.158
_refine_ls_goodness_of_fit_ref     1.03
_refine_ls_restrained_S_all     1.03
_refine_ls_number_reflns     8252
_refine_ls_number_parameters     525
_refine_ls_number_restraints     0
_refine_ls_hydrogen_treatment     constr
_refine_ls_weighting_scheme     calc
_refine_ls_weighting_details
         'calc w=1/[\s^2^(Fo^2^)+(0.0899P)^2^+0.4585P] where P=(Fo^2^+2Fc^2^)/3'
_atom_sites_solution_hydrogens     geom
_atom_sites_solution_primary     direct
_atom_sites_solution_secondary     difmap
_refine_ls_shift/su_max     0.001
_refine_ls_shift/su_mean     0.000
_refine_diff_density_max     0.43
_refine_diff_density_min     -0.41
_refine_ls_extinction_method     none
_refine_ls_extinction_coef     ?
loop_
    _atom_type_symbol
    _atom_type_description
    _atom_type_scat_dispersion_real
    _atom_type_scat_dispersion_imag
    _atom_type_scat_source
    'C' 'C' 0.0181 0.0091
                         'International Tables Vol C Tables 4.2.6.8 and 6.1.1.4'
    'H' 'H' 0.0000 0.0000
                         'International Tables Vol C Tables 4.2.6.8 and 6.1.1.4'
    'N' 'N' 0.0311 0.0180
                         'International Tables Vol C Tables 4.2.6.8 and 6.1.1.4'
    'O' 'O' 0.0492 0.0322
                         'International Tables Vol C Tables 4.2.6.8 and 6.1.1.4'
    'Cl' 'Cl' 0.3639 0.7018
                         'International Tables Vol C Tables 4.2.6.8 and 6.1.1.4'
_computing_data_collection     'CrysAlis PRO (Agilent, 2010)'
_computing_cell_refinement     'CrysAlis PRO (Agilent, 2010)'
_computing_data_reduction     'CrysAlis PRO (Agilent, 2010)'
_computing_structure_solution     'SHELXS97 (Sheldrick, 2008)'
_computing_structure_refinement     'SHELXL97 (Sheldrick, 2008)'
_computing_molecular_graphics
                      'ORTEP-3 (Farrugia, 1997) and DIAMOND (Brandenburg, 2006)'
_computing_publication_material     'publCIF (Westrip, 2010)'
loop_
    _atom_site_type_symbol
    _atom_site_label
    _atom_site_fract_x
    _atom_site_fract_y
    _atom_site_fract_z
    _atom_site_U_iso_or_equiv
    _atom_site_adp_type
    _atom_site_calc_flag
    _atom_site_refinement_flags
    _atom_site_occupancy
    _atom_site_disorder_assembly
    _atom_site_disorder_group
    Cl Cl1 0.16358(5) 0.49560(5) 0.26030(4) 0.06920(17) Uani d . 1 . .
    Cl Cl2 1.33991(8) 0.11218(7) 0.45986(5) 0.0924(2) Uani d . 1 . .
    O O1 0.86575(14) 0.22234(15) 0.02125(11) 0.0691(4) Uani d . 1 . .
    N N1 0.61911(15) 0.56418(13) 0.04091(10) 0.0501(4) Uani d . 1 . .
    C C1 0.51604(16) 0.54394(15) 0.09308(11) 0.0443(4) Uani d . 1 . .
    C C2 0.40157(18) 0.63350(16) 0.09149(13) 0.0512(4) Uani d . 1 . .
    H H2 0.3986 0.7037 0.0554 0.061 Uiso calc R 1 . .
    C C3 0.29485(18) 0.61886(17) 0.14218(14) 0.0541(4) Uani d . 1 . .
    H H3 0.2196 0.6783 0.1404 0.065 Uiso calc R 1 . .
    C C4 0.30038(17) 0.51310(16) 0.19691(13) 0.0501(4) Uani d . 1 . .
    C C5 0.40840(17) 0.42366(16) 0.20038(12) 0.0486(4) Uani d . 1 . .
    H H5 0.4092 0.3542 0.2370 0.058 Uiso calc R 1 . .
    C C6 0.51918(16) 0.43729(14) 0.14790(11) 0.0433(4) Uani d . 1 . .
    C C7 0.63491(17) 0.34658(15) 0.14543(12) 0.0463(4) Uani d . 1 . .
    C C8 0.73523(17) 0.36816(16) 0.08963(12) 0.0486(4) Uani d . 1 . .
    C C9 0.72457(17) 0.47965(17) 0.03906(13) 0.0503(4) Uani d . 1 . .
    C C10 0.8367(2) 0.5062(2) -0.01747(17) 0.0686(6) Uani d . 1 . .
    H H10A 0.8075 0.5746 -0.0603 0.103 Uiso calc R 1 . .
    H H10B 0.8815 0.4452 -0.0456 0.103 Uiso calc R 1 . .
    H H10C 0.8926 0.5159 0.0174 0.103 Uiso calc R 1 . .
    C C11 0.64371(16) 0.23274(15) 0.20244(13) 0.0485(4) Uani d . 1 . .
    C C12 0.6432(2) 0.21729(18) 0.29087(14) 0.0595(5) Uani d . 1 . .
    H H12 0.6381 0.2775 0.3146 0.071 Uiso calc R 1 . .
    C C13 0.6502(2) 0.11177(19) 0.34435(16) 0.0692(6) Uani d . 1 . .
    H H13 0.6508 0.1012 0.4038 0.083 Uiso calc R 1 . .
    C C14 0.6564(2) 0.02285(19) 0.30963(16) 0.0675(6) Uani d . 1 . .
    H H14 0.6597 -0.0474 0.3458 0.081 Uiso calc R 1 . .
    C C15 0.6575(2) 0.03717(19) 0.22225(17) 0.0665(6) Uani d . 1 . .
    H H15 0.6624 -0.0234 0.1990 0.080 Uiso calc R 1 . .
    C C16 0.6514(2) 0.14203(18) 0.16806(15) 0.0584(5) Uani d . 1 . .
    H H16 0.6524 0.1515 0.1086 0.070 Uiso calc R 1 . .
    C C17 0.85560(18) 0.27261(18) 0.07789(13) 0.0542(4) Uani d . 1 . .
    C C18 0.95710(19) 0.2412(2) 0.13521(15) 0.0622(5) Uani d . 1 . .
    H H18 1.0323 0.1867 0.1230 0.075 Uiso calc R 1 . .
    C C19 0.95068(19) 0.28387(19) 0.20273(14) 0.0601(5) Uani d . 1 . .
    H H19 0.8771 0.3412 0.2127 0.072 Uiso calc R 1 . .
    C C20 1.0485(2) 0.24950(19) 0.26344(14) 0.0597(5) Uani d . 1 . .
    C C21 1.0179(2) 0.2730(2) 0.34513(15) 0.0667(6) Uani d . 1 . .
    H H21 0.9357 0.3158 0.3598 0.080 Uiso calc R 1 . .
    C C22 1.1072(3) 0.2339(2) 0.40532(16) 0.0718(6) Uani d . 1 . .
    H H22 1.0853 0.2496 0.4601 0.086 Uiso calc R 1 . .
    C C23 1.2288(2) 0.1717(2) 0.38295(15) 0.0657(5) Uani d . 1 . .
    C C24 1.2642(2) 0.1516(3) 0.30134(17) 0.0769(7) Uani d . 1 . .
    H H24 1.3477 0.1123 0.2862 0.092 Uiso calc R 1 . .
    C C25 1.1743(2) 0.1906(2) 0.24211(16) 0.0747(7) Uani d . 1 . .
    H H25 1.1981 0.1772 0.1867 0.090 Uiso calc R 1 . .
    Cl Cl3 0.90535(6) 0.58126(7) 0.40484(4) 0.0849(2) Uani d . 1 . .
    Cl Cl4 0.90415(7) -0.25246(7) 1.15298(5) 0.0979(3) Uani d . 1 . .
    O O2 0.4659(2) 0.17598(16) 0.71587(14) 0.0901(6) Uani d . 1 . .
    N N2 0.45355(15) 0.52142(13) 0.63374(11) 0.0513(4) Uani d . 1 . .
    C C26 0.56090(18) 0.53029(15) 0.58190(12) 0.0473(4) Uani d . 1 . .
    C C27 0.5587(2) 0.63632(17) 0.52686(14) 0.0595(5) Uani d . 1 . .
    H H27 0.4852 0.6972 0.5274 0.071 Uiso calc R 1 . .
    C C28 0.6626(2) 0.65091(18) 0.47297(14) 0.0641(5) Uani d . 1 . .
    H H28 0.6597 0.7208 0.4365 0.077 Uiso calc R 1 . .
    C C29 0.7733(2) 0.55961(19) 0.47328(13) 0.0578(5) Uani d . 1 . .
    C C30 0.78037(19) 0.45574(18) 0.52438(13) 0.0530(4) Uani d . 1 . .
    H H30 0.8551 0.3963 0.5228 0.064 Uiso calc R 1 . .
    C C31 0.67341(17) 0.43863(15) 0.57993(11) 0.0452(4) Uani d . 1 . .
    C C32 0.67093(17) 0.33154(15) 0.63337(12) 0.0474(4) Uani d . 1 . .
    C C33 0.55979(18) 0.32275(16) 0.68166(12) 0.0488(4) Uani d . 1 . .
    C C34 0.45213(18) 0.42134(17) 0.68166(12) 0.0500(4) Uani d . 1 . .
    C C35 0.3321(2) 0.4172(2) 0.73827(16) 0.0666(6) Uani d . 1 . .
    H H35A 0.2747 0.4924 0.7340 0.100 Uiso calc R 1 . .
    H H35B 0.3519 0.3848 0.7972 0.100 Uiso calc R 1 . .
    H H35C 0.2929 0.3717 0.7198 0.100 Uiso calc R 1 . .
    C C36 0.78570(19) 0.23100(16) 0.63245(14) 0.0545(4) Uani d . 1 . .
    C C37 0.7881(2) 0.1469(2) 0.5930(2) 0.0778(7) Uani d . 1 . .
    H H37 0.7175 0.1524 0.5665 0.093 Uiso calc R 1 . .
    C C38 0.8959(3) 0.0539(2) 0.5930(3) 0.1036(11) Uani d . 1 . .
    H H38 0.8976 -0.0022 0.5657 0.124 Uiso calc R 1 . .
    C C39 0.9992(3) 0.0443(2) 0.6328(3) 0.1048(11) Uani d . 1 . .
    H H39 1.0704 -0.0188 0.6334 0.126 Uiso calc R 1 . .
    C C40 0.9983(3) 0.1272(3) 0.6717(2) 0.0936(9) Uani d . 1 . .
    H H40 1.0689 0.1204 0.6987 0.112 Uiso calc R 1 . .
    C C41 0.8928(2) 0.2212(2) 0.67094(18) 0.0717(6) Uani d . 1 . .
    H H41 0.8934 0.2783 0.6964 0.086 Uiso calc R 1 . .
    C C42 0.5465(2) 0.21028(17) 0.73280(14) 0.0578(5) Uani d . 1 . .
    C C43 0.6285(2) 0.14702(17) 0.80398(13) 0.0555(4) Uani d . 1 . .
    H H43 0.6941 0.1725 0.8115 0.067 Uiso calc R 1 . .
    C C44 0.6106(2) 0.05441(17) 0.85759(14) 0.0565(5) Uani d . 1 . .
    H H44 0.5444 0.0319 0.8470 0.068 Uiso calc R 1 . .
    C C45 0.68219(19) -0.01640(16) 0.93118(13) 0.0534(4) Uani d . 1 . .
    C C46 0.6598(2) -0.11931(18) 0.97154(15) 0.0632(5) Uani d . 1 . .
    H H46 0.5982 -0.1395 0.9523 0.076 Uiso calc R 1 . .
    C C47 0.7274(2) -0.19163(19) 1.03947(15) 0.0676(6) Uani d . 1 . .
    H H47 0.7122 -0.2603 1.0655 0.081 Uiso calc R 1 . .
    C C48 0.8172(2) -0.1612(2) 1.06821(14) 0.0655(6) Uani d . 1 . .
    C C49 0.8405(2) -0.0588(2) 1.03070(16) 0.0661(5) Uani d . 1 . .
    H H49 0.9008 -0.0384 1.0513 0.079 Uiso calc R 1 . .
    C C50 0.7730(2) 0.01233(17) 0.96251(14) 0.0599(5) Uani d . 1 . .
    H H50 0.7886 0.0809 0.9370 0.072 Uiso calc R 1 . .
loop_
    _atom_site_aniso_label
    _atom_site_aniso_U_11
    _atom_site_aniso_U_22
    _atom_site_aniso_U_33
    _atom_site_aniso_U_12
    _atom_site_aniso_U_13
    _atom_site_aniso_U_23
    Cl1 0.0485(3) 0.0690(3) 0.0810(4) -0.0169(2) 0.0158(2) -0.0153(3)
    Cl2 0.1064(5) 0.0972(5) 0.0794(4) -0.0360(4) -0.0375(4) -0.0041(4)
    O1 0.0567(8) 0.0792(10) 0.0693(9) -0.0061(7) -0.0043(7) -0.0323(8)
    N1 0.0507(8) 0.0490(8) 0.0522(8) -0.0209(7) -0.0003(7) -0.0091(7)
    C1 0.0447(9) 0.0438(9) 0.0456(9) -0.0159(7) -0.0037(7) -0.0088(7)
    C2 0.0532(10) 0.0413(9) 0.0542(10) -0.0113(8) -0.0039(8) -0.0065(8)
    C3 0.0474(10) 0.0469(10) 0.0610(11) -0.0053(8) -0.0037(8) -0.0122(8)
    C4 0.0434(9) 0.0515(10) 0.0537(10) -0.0143(8) 0.0019(7) -0.0124(8)
    C5 0.0472(9) 0.0439(9) 0.0513(10) -0.0137(7) 0.0007(7) -0.0075(7)
    C6 0.0413(8) 0.0424(9) 0.0455(9) -0.0121(7) -0.0030(7) -0.0097(7)
    C7 0.0437(9) 0.0446(9) 0.0475(9) -0.0103(7) -0.0028(7) -0.0094(7)
    C8 0.0404(9) 0.0526(10) 0.0519(10) -0.0116(7) -0.0016(7) -0.0144(8)
    C9 0.0452(9) 0.0573(11) 0.0525(10) -0.0219(8) 0.0014(7) -0.0142(8)
    C10 0.0540(12) 0.0765(14) 0.0781(15) -0.0321(11) 0.0114(10) -0.0162(12)
    C11 0.0383(8) 0.0429(9) 0.0567(10) -0.0065(7) -0.0001(7) -0.0078(8)
    C12 0.0637(12) 0.0496(10) 0.0579(11) -0.0110(9) 0.0003(9) -0.0107(9)
    C13 0.0793(15) 0.0576(12) 0.0578(12) -0.0157(11) -0.0012(10) 0.0000(10)
    C14 0.0659(13) 0.0482(11) 0.0749(14) -0.0127(9) 0.0006(11) -0.0002(10)
    C15 0.0656(13) 0.0491(11) 0.0833(16) -0.0167(9) 0.0014(11) -0.0177(10)
    C16 0.0586(11) 0.0534(11) 0.0616(12) -0.0156(9) -0.0024(9) -0.0131(9)
    C17 0.0436(9) 0.0602(11) 0.0550(11) -0.0124(8) 0.0025(8) -0.0146(9)
    C18 0.0435(10) 0.0694(13) 0.0672(13) -0.0024(9) -0.0036(9) -0.0237(10)
    C19 0.0473(10) 0.0616(12) 0.0645(12) -0.0061(9) -0.0003(9) -0.0182(10)
    C20 0.0565(11) 0.0612(12) 0.0596(12) -0.0132(9) -0.0025(9) -0.0176(10)
    C21 0.0698(13) 0.0630(13) 0.0652(13) -0.0134(10) 0.0016(10) -0.0238(11)
    C22 0.0950(17) 0.0696(14) 0.0553(12) -0.0279(13) -0.0025(11) -0.0198(11)
    C23 0.0756(14) 0.0624(13) 0.0633(13) -0.0268(11) -0.0144(11) -0.0079(10)
    C24 0.0577(13) 0.0975(19) 0.0731(15) -0.0140(12) -0.0089(11) -0.0251(14)
    C25 0.0580(12) 0.1000(19) 0.0616(13) -0.0094(12) -0.0046(10) -0.0290(13)
    Cl3 0.0766(4) 0.1135(5) 0.0664(3) -0.0543(4) 0.0053(3) 0.0031(3)
    Cl4 0.0807(4) 0.1019(5) 0.0778(4) -0.0143(4) -0.0140(3) 0.0241(4)
    O2 0.1015(13) 0.0784(11) 0.1015(14) -0.0568(11) -0.0422(11) 0.0203(10)
    N2 0.0514(8) 0.0475(8) 0.0523(8) -0.0102(7) -0.0031(7) -0.0133(7)
    C26 0.0530(10) 0.0436(9) 0.0450(9) -0.0144(7) -0.0042(7) -0.0094(7)
    C27 0.0722(13) 0.0430(10) 0.0570(11) -0.0127(9) -0.0058(9) -0.0063(8)
    C28 0.0881(15) 0.0506(11) 0.0527(11) -0.0293(11) -0.0055(10) 0.0007(9)
    C29 0.0638(12) 0.0673(12) 0.0469(10) -0.0331(10) -0.0024(8) -0.0049(9)
    C30 0.0489(10) 0.0575(11) 0.0525(10) -0.0187(8) -0.0034(8) -0.0090(8)
    C31 0.0475(9) 0.0437(9) 0.0455(9) -0.0164(7) -0.0043(7) -0.0080(7)
    C32 0.0471(9) 0.0430(9) 0.0516(9) -0.0144(7) -0.0070(7) -0.0068(7)
    C33 0.0512(10) 0.0461(9) 0.0491(9) -0.0185(8) -0.0069(7) -0.0039(7)
    C34 0.0487(9) 0.0544(10) 0.0476(9) -0.0170(8) -0.0034(7) -0.0110(8)
    C35 0.0556(12) 0.0802(15) 0.0641(13) -0.0249(11) 0.0053(10) -0.0167(11)
    C36 0.0510(10) 0.0442(9) 0.0626(11) -0.0136(8) -0.0022(8) -0.0049(8)
    C37 0.0637(13) 0.0593(13) 0.114(2) -0.0181(11) -0.0014(13) -0.0297(14)
    C38 0.0825(19) 0.0600(15) 0.170(3) -0.0183(14) 0.015(2) -0.0479(19)
    C39 0.0656(17) 0.0584(15) 0.164(3) 0.0017(12) 0.0044(18) -0.0139(18)
    C40 0.0580(14) 0.0813(18) 0.121(3) 0.0008(12) -0.0186(15) -0.0100(17)
    C41 0.0559(12) 0.0682(14) 0.0839(16) -0.0075(10) -0.0137(11) -0.0146(12)
    C42 0.0596(11) 0.0514(10) 0.0620(12) -0.0247(9) -0.0069(9) -0.0008(9)
    C43 0.0590(11) 0.0495(10) 0.0567(11) -0.0203(9) -0.0040(9) -0.0048(8)
    C44 0.0571(11) 0.0497(10) 0.0600(11) -0.0191(8) -0.0023(9) -0.0055(9)
    C45 0.0554(10) 0.0450(9) 0.0525(10) -0.0126(8) 0.0050(8) -0.0074(8)
    C46 0.0676(13) 0.0562(11) 0.0635(12) -0.0262(10) 0.0025(10) -0.0044(10)
    C47 0.0739(14) 0.0528(11) 0.0627(13) -0.0189(10) 0.0073(10) 0.0020(10)
    C48 0.0588(12) 0.0623(12) 0.0542(11) -0.0054(10) 0.0054(9) 0.0002(9)
    C49 0.0602(12) 0.0679(13) 0.0653(13) -0.0170(10) -0.0036(10) -0.0104(11)
    C50 0.0640(12) 0.0478(10) 0.0628(12) -0.0167(9) -0.0024(9) -0.0055(9)
_geom_special_details
;
All s.u.'s (except the s.u. in the dihedral angle between two l.s. planes) are
estimated using the full covariance matrix. The cell s.u.'s are taken into
account individually in the estimation of s.u.'s in distances, angles and
torsion angles; correlations between s.u.'s in cell parameters are only used
when they are defined by crystal symmetry. An approximate (isotropic)
treatment of cell s.u.'s is used for estimating s.u.'s involving l.s. planes.
;
loop_
    _geom_bond_atom_site_label_1
    _geom_bond_atom_site_label_2
    _geom_bond_site_symmetry_2
    _geom_bond_distance
    _geom_bond_publ_flag
    Cl1 C4 . 1.7382(19) ?
    Cl2 C23 . 1.742(2) ?
    O1 C17 . 1.217(2) ?
    N1 C9 . 1.316(3) ?
    N1 C1 . 1.365(2) ?
    C1 C2 . 1.410(3) ?
    C1 C6 . 1.416(2) ?
    C2 C3 . 1.368(3) ?
    C2 H2 . 0.9300 ?
    C3 C4 . 1.401(3) ?
    C3 H3 . 0.9300 ?
    C4 C5 . 1.362(3) ?
    C5 C6 . 1.413(2) ?
    C5 H5 . 0.9300 ?
    C6 C7 . 1.431(2) ?
    C7 C8 . 1.372(3) ?
    C7 C11 . 1.492(3) ?
    C8 C9 . 1.428(3) ?
    C8 C17 . 1.517(3) ?
    C9 C10 . 1.503(3) ?
    C10 H10A . 0.9600 ?
    C10 H10B . 0.9600 ?
    C10 H10C . 0.9600 ?
    C11 C12 . 1.381(3) ?
    C11 C16 . 1.387(3) ?
    C12 C13 . 1.388(3) ?
    C12 H12 . 0.9300 ?
    C13 C14 . 1.374(3) ?
    C13 H13 . 0.9300 ?
    C14 C15 . 1.365(4) ?
    C14 H14 . 0.9300 ?
    C15 C16 . 1.388(3) ?
    C15 H15 . 0.9300 ?
    C16 H16 . 0.9300 ?
    C17 C18 . 1.464(3) ?
    C18 C19 . 1.319(3) ?
    C18 H18 . 0.9300 ?
    C19 C20 . 1.465(3) ?
    C19 H19 . 0.9300 ?
    C20 C21 . 1.386(3) ?
    C20 C25 . 1.394(3) ?
    C21 C22 . 1.384(4) ?
    C21 H21 . 0.9300 ?
    C22 C23 . 1.375(4) ?
    C22 H22 . 0.9300 ?
    C23 C24 . 1.371(4) ?
    C24 C25 . 1.377(3) ?
    C24 H24 . 0.9300 ?
    C25 H25 . 0.9300 ?
    Cl3 C29 . 1.744(2) ?
    Cl4 C48 . 1.739(2) ?
    O2 C42 . 1.218(3) ?
    N2 C34 . 1.319(3) ?
    N2 C26 . 1.363(3) ?
    C26 C27 . 1.413(3) ?
    C26 C31 . 1.414(3) ?
    C27 C28 . 1.364(3) ?
    C27 H27 . 0.9300 ?
    C28 C29 . 1.397(3) ?
    C28 H28 . 0.9300 ?
    C29 C30 . 1.358(3) ?
    C30 C31 . 1.412(3) ?
    C30 H30 . 0.9300 ?
    C31 C32 . 1.426(2) ?
    C32 C33 . 1.374(3) ?
    C32 C36 . 1.492(3) ?
    C33 C34 . 1.431(3) ?
    C33 C42 . 1.506(3) ?
    C34 C35 . 1.501(3) ?
    C35 H35A . 0.9600 ?
    C35 H35B . 0.9600 ?
    C35 H35C . 0.9600 ?
    C36 C37 . 1.379(3) ?
    C36 C41 . 1.390(3) ?
    C37 C38 . 1.390(4) ?
    C37 H37 . 0.9300 ?
    C38 C39 . 1.364(5) ?
    C38 H38 . 0.9300 ?
    C39 C40 . 1.364(5) ?
    C39 H39 . 0.9300 ?
    C40 C41 . 1.382(3) ?
    C40 H40 . 0.9300 ?
    C41 H41 . 0.9300 ?
    C42 C43 . 1.474(3) ?
    C43 C44 . 1.328(3) ?
    C43 H43 . 0.9300 ?
    C44 C45 . 1.461(3) ?
    C44 H44 . 0.9300 ?
    C45 C50 . 1.389(3) ?
    C45 C46 . 1.396(3) ?
    C46 C47 . 1.380(3) ?
    C46 H46 . 0.9300 ?
    C47 C48 . 1.369(4) ?
    C47 H47 . 0.9300 ?
    C48 C49 . 1.387(3) ?
    C49 C50 . 1.378(3) ?
    C49 H49 . 0.9300 ?
    C50 H50 . 0.9300 ?
loop_
    _geom_angle_atom_site_label_1
    _geom_angle_atom_site_label_2
    _geom_angle_atom_site_label_3
    _geom_angle_site_symmetry_1
    _geom_angle_site_symmetry_3
    _geom_angle
    _geom_angle_publ_flag
    C9 N1 C1 . . 118.46(16) ?
    N1 C1 C2 . . 118.14(16) ?
    N1 C1 C6 . . 122.92(16) ?
    C2 C1 C6 . . 118.93(16) ?
    C3 C2 C1 . . 121.07(17) ?
    C3 C2 H2 . . 119.5 ?
    C1 C2 H2 . . 119.5 ?
    C2 C3 C4 . . 119.13(17) ?
    C2 C3 H3 . . 120.4 ?
    C4 C3 H3 . . 120.4 ?
    C5 C4 C3 . . 122.07(17) ?
    C5 C4 Cl1 . . 119.37(15) ?
    C3 C4 Cl1 . . 118.55(14) ?
    C4 C5 C6 . . 119.44(17) ?
    C4 C5 H5 . . 120.3 ?
    C6 C5 H5 . . 120.3 ?
    C5 C6 C1 . . 119.35(16) ?
    C5 C6 C7 . . 122.85(16) ?
    C1 C6 C7 . . 117.78(15) ?
    C8 C7 C6 . . 118.00(16) ?
    C8 C7 C11 . . 122.04(16) ?
    C6 C7 C11 . . 119.96(15) ?
    C7 C8 C9 . . 120.17(16) ?
    C7 C8 C17 . . 120.18(17) ?
    C9 C8 C17 . . 119.57(16) ?
    N1 C9 C8 . . 122.56(16) ?
    N1 C9 C10 . . 116.73(18) ?
    C8 C9 C10 . . 120.69(18) ?
    C9 C10 H10A . . 109.5 ?
    C9 C10 H10B . . 109.5 ?
    H10A C10 H10B . . 109.5 ?
    C9 C10 H10C . . 109.5 ?
    H10A C10 H10C . . 109.5 ?
    H10B C10 H10C . . 109.5 ?
    C12 C11 C16 . . 119.32(19) ?
    C12 C11 C7 . . 119.69(17) ?
    C16 C11 C7 . . 120.99(18) ?
    C11 C12 C13 . . 120.0(2) ?
    C11 C12 H12 . . 120.0 ?
    C13 C12 H12 . . 120.0 ?
    C14 C13 C12 . . 120.2(2) ?
    C14 C13 H13 . . 119.9 ?
    C12 C13 H13 . . 119.9 ?
    C15 C14 C13 . . 120.3(2) ?
    C15 C14 H14 . . 119.9 ?
    C13 C14 H14 . . 119.9 ?
    C14 C15 C16 . . 120.1(2) ?
    C14 C15 H15 . . 120.0 ?
    C16 C15 H15 . . 120.0 ?
    C11 C16 C15 . . 120.2(2) ?
    C11 C16 H16 . . 119.9 ?
    C15 C16 H16 . . 119.9 ?
    O1 C17 C18 . . 120.89(18) ?
    O1 C17 C8 . . 119.33(18) ?
    C18 C17 C8 . . 119.78(17) ?
    C19 C18 C17 . . 125.35(19) ?
    C19 C18 H18 . . 117.3 ?
    C17 C18 H18 . . 117.3 ?
    C18 C19 C20 . . 126.18(19) ?
    C18 C19 H19 . . 116.9 ?
    C20 C19 H19 . . 116.9 ?
    C21 C20 C25 . . 117.8(2) ?
    C21 C20 C19 . . 120.6(2) ?
    C25 C20 C19 . . 121.6(2) ?
    C22 C21 C20 . . 121.2(2) ?
    C22 C21 H21 . . 119.4 ?
    C20 C21 H21 . . 119.4 ?
    C23 C22 C21 . . 119.1(2) ?
    C23 C22 H22 . . 120.5 ?
    C21 C22 H22 . . 120.5 ?
    C24 C23 C22 . . 121.2(2) ?
    C24 C23 Cl2 . . 118.6(2) ?
    C22 C23 Cl2 . . 120.08(19) ?
    C23 C24 C25 . . 119.1(2) ?
    C23 C24 H24 . . 120.4 ?
    C25 C24 H24 . . 120.4 ?
    C24 C25 C20 . . 121.4(2) ?
    C24 C25 H25 . . 119.3 ?
    C20 C25 H25 . . 119.3 ?
    C34 N2 C26 . . 118.56(16) ?
    N2 C26 C27 . . 118.09(17) ?
    N2 C26 C31 . . 123.31(17) ?
    C27 C26 C31 . . 118.60(18) ?
    C28 C27 C26 . . 121.1(2) ?
    C28 C27 H27 . . 119.4 ?
    C26 C27 H27 . . 119.4 ?
    C27 C28 C29 . . 119.23(19) ?
    C27 C28 H28 . . 120.4 ?
    C29 C28 H28 . . 120.4 ?
    C30 C29 C28 . . 122.08(19) ?
    C30 C29 Cl3 . . 119.69(17) ?
    C28 C29 Cl3 . . 118.22(16) ?
    C29 C30 C31 . . 119.53(19) ?
    C29 C30 H30 . . 120.2 ?
    C31 C30 H30 . . 120.2 ?
    C30 C31 C26 . . 119.43(17) ?
    C30 C31 C32 . . 123.25(17) ?
    C26 C31 C32 . . 117.30(16) ?
    C33 C32 C31 . . 118.61(16) ?
    C33 C32 C36 . . 121.53(16) ?
    C31 C32 C36 . . 119.79(16) ?
    C32 C33 C34 . . 119.91(17) ?
    C32 C33 C42 . . 121.42(17) ?
    C34 C33 C42 . . 118.64(17) ?
    N2 C34 C33 . . 122.17(17) ?
    N2 C34 C35 . . 116.12(18) ?
    C33 C34 C35 . . 121.69(18) ?
    C34 C35 H35A . . 109.5 ?
    C34 C35 H35B . . 109.5 ?
    H35A C35 H35B . . 109.5 ?
    C34 C35 H35C . . 109.5 ?
    H35A C35 H35C . . 109.5 ?
    H35B C35 H35C . . 109.5 ?
    C37 C36 C41 . . 118.8(2) ?
    C37 C36 C32 . . 120.9(2) ?
    C41 C36 C32 . . 120.26(19) ?
    C36 C37 C38 . . 120.0(3) ?
    C36 C37 H37 . . 120.0 ?
    C38 C37 H37 . . 120.0 ?
    C39 C38 C37 . . 120.4(3) ?
    C39 C38 H38 . . 119.8 ?
    C37 C38 H38 . . 119.8 ?
    C40 C39 C38 . . 120.2(3) ?
    C40 C39 H39 . . 119.9 ?
    C38 C39 H39 . . 119.9 ?
    C39 C40 C41 . . 120.1(3) ?
    C39 C40 H40 . . 119.9 ?
    C41 C40 H40 . . 119.9 ?
    C40 C41 C36 . . 120.4(3) ?
    C40 C41 H41 . . 119.8 ?
    C36 C41 H41 . . 119.8 ?
    O2 C42 C43 . . 122.00(19) ?
    O2 C42 C33 . . 119.04(19) ?
    C43 C42 C33 . . 118.92(17) ?
    C44 C43 C42 . . 121.33(19) ?
    C44 C43 H43 . . 119.3 ?
    C42 C43 H43 . . 119.3 ?
    C43 C44 C45 . . 127.8(2) ?
    C43 C44 H44 . . 116.1 ?
    C45 C44 H44 . . 116.1 ?
    C50 C45 C46 . . 118.0(2) ?
    C50 C45 C44 . . 123.49(18) ?
    C46 C45 C44 . . 118.5(2) ?
    C47 C46 C45 . . 121.2(2) ?
    C47 C46 H46 . . 119.4 ?
    C45 C46 H46 . . 119.4 ?
    C48 C47 C46 . . 119.3(2) ?
    C48 C47 H47 . . 120.4 ?
    C46 C47 H47 . . 120.4 ?
    C47 C48 C49 . . 121.2(2) ?
    C47 C48 Cl4 . . 119.60(18) ?
    C49 C48 Cl4 . . 119.2(2) ?
    C50 C49 C48 . . 119.0(2) ?
    C50 C49 H49 . . 120.5 ?
    C48 C49 H49 . . 120.5 ?
    C49 C50 C45 . . 121.3(2) ?
    C49 C50 H50 . . 119.4 ?
    C45 C50 H50 . . 119.4 ?
loop_
    _geom_torsion_atom_site_label_1
    _geom_torsion_atom_site_label_2
    _geom_torsion_atom_site_label_3
    _geom_torsion_atom_site_label_4
    _geom_torsion_site_symmetry_1
    _geom_torsion_site_symmetry_2
    _geom_torsion_site_symmetry_3
    _geom_torsion_site_symmetry_4
    _geom_torsion
    _geom_torsion_publ_flag
    C9 N1 C1 C2 . . . . -176.90(17) ?
    C9 N1 C1 C6 . . . . 2.7(3) ?
    N1 C1 C2 C3 . . . . -179.97(18) ?
    C6 C1 C2 C3 . . . . 0.4(3) ?
    C1 C2 C3 C4 . . . . 0.5(3) ?
    C2 C3 C4 C5 . . . . -1.0(3) ?
    C2 C3 C4 Cl1 . . . . -179.51(16) ?
    C3 C4 C5 C6 . . . . 0.5(3) ?
    Cl1 C4 C5 C6 . . . . 179.04(14) ?
    C4 C5 C6 C1 . . . . 0.4(3) ?
    C4 C5 C6 C7 . . . . -177.66(17) ?
    N1 C1 C6 C5 . . . . 179.54(17) ?
    C2 C1 C6 C5 . . . . -0.9(3) ?
    N1 C1 C6 C7 . . . . -2.3(3) ?
    C2 C1 C6 C7 . . . . 177.31(16) ?
    C5 C6 C7 C8 . . . . 177.51(17) ?
    C1 C6 C7 C8 . . . . -0.6(3) ?
    C5 C6 C7 C11 . . . . -2.4(3) ?
    C1 C6 C7 C11 . . . . 179.46(16) ?
    C6 C7 C8 C9 . . . . 2.9(3) ?
    C11 C7 C8 C9 . . . . -177.17(17) ?
    C6 C7 C8 C17 . . . . -173.98(16) ?
    C11 C7 C8 C17 . . . . 6.0(3) ?
    C1 N1 C9 C8 . . . . -0.2(3) ?
    C1 N1 C9 C10 . . . . -178.50(17) ?
    C7 C8 C9 N1 . . . . -2.6(3) ?
    C17 C8 C9 N1 . . . . 174.28(18) ?
    C7 C8 C9 C10 . . . . 175.59(19) ?
    C17 C8 C9 C10 . . . . -7.5(3) ?
    C8 C7 C11 C12 . . . . 111.0(2) ?
    C6 C7 C11 C12 . . . . -69.0(2) ?
    C8 C7 C11 C16 . . . . -69.5(3) ?
    C6 C7 C11 C16 . . . . 110.4(2) ?
    C16 C11 C12 C13 . . . . 0.0(3) ?
    C7 C11 C12 C13 . . . . 179.45(19) ?
    C11 C12 C13 C14 . . . . -0.7(4) ?
    C12 C13 C14 C15 . . . . 1.0(4) ?
    C13 C14 C15 C16 . . . . -0.5(4) ?
    C12 C11 C16 C15 . . . . 0.5(3) ?
    C7 C11 C16 C15 . . . . -178.98(18) ?
    C14 C15 C16 C11 . . . . -0.2(3) ?
    C7 C8 C17 O1 . . . . 91.2(2) ?
    C9 C8 C17 O1 . . . . -85.7(2) ?
    C7 C8 C17 C18 . . . . -88.1(2) ?
    C9 C8 C17 C18 . . . . 95.0(2) ?
    O1 C17 C18 C19 . . . . -174.0(2) ?
    C8 C17 C18 C19 . . . . 5.3(4) ?
    C17 C18 C19 C20 . . . . 176.6(2) ?
    C18 C19 C20 C21 . . . . -159.6(2) ?
    C18 C19 C20 C25 . . . . 19.1(4) ?
    C25 C20 C21 C22 . . . . -3.5(4) ?
    C19 C20 C21 C22 . . . . 175.3(2) ?
    C20 C21 C22 C23 . . . . 0.6(4) ?
    C21 C22 C23 C24 . . . . 2.7(4) ?
    C21 C22 C23 Cl2 . . . . -175.03(19) ?
    C22 C23 C24 C25 . . . . -2.9(4) ?
    Cl2 C23 C24 C25 . . . . 174.8(2) ?
    C23 C24 C25 C20 . . . . -0.2(5) ?
    C21 C20 C25 C24 . . . . 3.3(4) ?
    C19 C20 C25 C24 . . . . -175.5(3) ?
    C34 N2 C26 C27 . . . . 176.12(18) ?
    C34 N2 C26 C31 . . . . -3.2(3) ?
    N2 C26 C27 C28 . . . . -179.62(19) ?
    C31 C26 C27 C28 . . . . -0.2(3) ?
    C26 C27 C28 C29 . . . . -0.9(3) ?
    C27 C28 C29 C30 . . . . 1.3(3) ?
    C27 C28 C29 Cl3 . . . . -179.09(17) ?
    C28 C29 C30 C31 . . . . -0.7(3) ?
    Cl3 C29 C30 C31 . . . . 179.77(15) ?
    C29 C30 C31 C26 . . . . -0.5(3) ?
    C29 C30 C31 C32 . . . . 177.63(18) ?
    N2 C26 C31 C30 . . . . -179.74(17) ?
    C27 C26 C31 C30 . . . . 0.9(3) ?
    N2 C26 C31 C32 . . . . 2.0(3) ?
    C27 C26 C31 C32 . . . . -177.30(17) ?
    C30 C31 C32 C33 . . . . -176.60(17) ?
    C26 C31 C32 C33 . . . . 1.5(3) ?
    C30 C31 C32 C36 . . . . 0.4(3) ?
    C26 C31 C32 C36 . . . . 178.50(17) ?
    C31 C32 C33 C34 . . . . -3.8(3) ?
    C36 C32 C33 C34 . . . . 179.30(17) ?
    C31 C32 C33 C42 . . . . 174.06(17) ?
    C36 C32 C33 C42 . . . . -2.8(3) ?
    C26 N2 C34 C33 . . . . 0.8(3) ?
    C26 N2 C34 C35 . . . . 179.19(17) ?
    C32 C33 C34 N2 . . . . 2.7(3) ?
    C42 C33 C34 N2 . . . . -175.19(18) ?
    C32 C33 C34 C35 . . . . -175.55(18) ?
    C42 C33 C34 C35 . . . . 6.5(3) ?
    C33 C32 C36 C37 . . . . 69.7(3) ?
    C31 C32 C36 C37 . . . . -107.1(2) ?
    C33 C32 C36 C41 . . . . -110.8(2) ?
    C31 C32 C36 C41 . . . . 72.3(3) ?
    C41 C36 C37 C38 . . . . 0.6(4) ?
    C32 C36 C37 C38 . . . . -179.9(3) ?
    C36 C37 C38 C39 . . . . 0.9(5) ?
    C37 C38 C39 C40 . . . . -1.2(6) ?
    C38 C39 C40 C41 . . . . 0.0(6) ?
    C39 C40 C41 C36 . . . . 1.5(5) ?
    C37 C36 C41 C40 . . . . -1.8(4) ?
    C32 C36 C41 C40 . . . . 178.7(2) ?
    C32 C33 C42 O2 . . . . -119.1(3) ?
    C34 C33 C42 O2 . . . . 58.8(3) ?
    C32 C33 C42 C43 . . . . 63.1(3) ?
    C34 C33 C42 C43 . . . . -119.0(2) ?
    O2 C42 C43 C44 . . . . -5.8(4) ?
    C33 C42 C43 C44 . . . . 171.9(2) ?
    C42 C43 C44 C45 . . . . -179.3(2) ?
    C43 C44 C45 C50 . . . . 8.2(3) ?
    C43 C44 C45 C46 . . . . -170.8(2) ?
    C50 C45 C46 C47 . . . . -1.2(3) ?
    C44 C45 C46 C47 . . . . 177.8(2) ?
    C45 C46 C47 C48 . . . . 0.6(3) ?
    C46 C47 C48 C49 . . . . 0.5(3) ?
    C46 C47 C48 Cl4 . . . . -179.29(17) ?
    C47 C48 C49 C50 . . . . -1.0(3) ?
    Cl4 C48 C49 C50 . . . . 178.82(17) ?
    C48 C49 C50 C45 . . . . 0.3(3) ?
    C46 C45 C50 C49 . . . . 0.8(3) ?
    C44 C45 C50 C49 . . . . -178.2(2) ?
loop_
    _geom_hbond_atom_site_label_D
    _geom_hbond_atom_site_label_H
    _geom_hbond_atom_site_label_A
    _geom_hbond_site_symmetry_A
    _geom_hbond_distance_DH
    _geom_hbond_distance_HA
    _geom_hbond_distance_DA
    _geom_hbond_angle_DHA
    C38 H38 Cg1 2_756 0.93 2.93 3.458(3) 117
