# Supplementary material for: (2E)-1-(6-Chloro-2-methyl-4-phenyl­quinolin-3-yl)-3-(4-chloro­phen­yl)prop-2-en-1-one
Source: Acta Crystallogr Sect E Struct Rep Online. 2011 Feb 12;67(Pt 3):o624. doi: 10.1107/S1600536811004740 (PMC3052117; doi:10.1107/S1600536811004740)
Supplement: Supplementary file 2 [file e-67-0o624-Isup2.hkl]

#
# h,k,l, Fc-squared, Fo-squared, sigma(Fo-squared) and status flag
#
data_I
_shelx_title '  P-1'
_shelx_refln_list_code          4
_shelx_F_calc_maximum      192.98
_exptl_crystal_F_000       864.00
_reflns_d_resolution_high  0.8008
 
loop_
 _symmetry_equiv_pos_as_xyz
 'x, y, z'
 '-x, -y, -z'
 
_cell_length_a    11.1704
_cell_length_b    12.8497
_cell_length_c    16.0591
_cell_angle_alpha  74.914
_cell_angle_beta   80.603
_cell_angle_gamma  70.789
 
_shelx_F_squared_multiplier     1.000
 
loop_
 _refln_index_h
 _refln_index_k
 _refln_index_l
 _refln_F_squared_calc
 _refln_F_squared_meas
 _refln_F_squared_sigma
 _refln_observed_status
   1   0   0     1763.73     1659.51     13.99 o
   2   0   0     2157.19     2123.91     50.03 o
   3   0   0     1699.45     1552.62     17.12 o
   4   0   0     6246.57     6077.14     51.46 o
   5   0   0      586.61      599.72     19.79 o
   6   0   0      958.41     1029.77     28.87 o
   7   0   0      207.13      193.31      7.25 o
   8   0   0        2.41        3.76      0.63 o
   9   0   0      229.48      231.88      4.88 o
  10   0   0      109.70      113.55      4.86 o
  11   0   0       81.92       98.34      5.38 o
  12   0   0       18.16       20.54      3.23 o
 -12   1   0        2.64        1.02      1.05 o
 -11   1   0        5.34       10.22      2.45 o
 -10   1   0       17.72       28.10      2.42 o
  -9   1   0        0.15        0.60      0.59 o
  -8   1   0       60.45       69.69      2.52 o
  -7   1   0      521.63      517.89     20.28 o
  -6   1   0       33.66       39.49      4.29 o
  -5   1   0     1217.74     1248.82     21.24 o
  -4   1   0        9.26        8.23      0.99 o
  -3   1   0     6256.33     6114.79     51.85 o
  -2   1   0      462.57      515.84      7.16 o
  -1   1   0      853.50      901.60      9.91 o
   0   1   0     4446.82     4343.27     61.67 o
   1   1   0     1671.04     1826.25     27.36 o
   2   1   0     6139.99     5973.27     85.83 o
   3   1   0     6290.00     6333.33    111.21 o
   4   1   0      409.40      363.10     11.07 o
   5   1   0       15.44       15.33      1.96 o
   6   1   0     1309.68     1311.46     20.51 o
   7   1   0      410.64      441.08     11.25 o
   8   1   0      435.70      400.19      6.75 o
   9   1   0      812.24      756.89     17.84 o
  10   1   0       11.37       14.24      1.37 o
  11   1   0        0.65        1.49      1.30 o
  12   1   0       20.93       29.71      4.00 o
  13   1   0      167.32      158.06      7.44 o
 -11   2   0        5.31        6.43      2.80 o
 -10   2   0        0.84        1.49      0.79 o
  -9   2   0       14.86       11.33      1.53 o
  -8   2   0       22.73       18.39      1.42 o
  -7   2   0      600.63      561.75      9.17 o
  -6   2   0      189.75      183.00      8.87 o
  -5   2   0      134.22      132.38     11.04 o
  -4   2   0      193.52      278.30      8.18 o
  -3   2   0     4095.83     4161.00     45.02 o
  -2   2   0     2342.47     2329.41     72.49 o
  -1   2   0     2753.93     2735.77     41.35 o
   0   2   0      543.90      510.54      9.42 o
   1   2   0    11603.38    11286.51    160.13 o
   2   2   0     1656.85     1672.05     27.07 o
   3   2   0     2954.88     3012.16     62.81 o
   4   2   0        0.31        1.20      0.40 o
   5   2   0       15.84        5.09      1.18 o
   6   2   0     1621.83     1729.18     19.58 o
   7   2   0       81.25       95.11      5.16 o
   8   2   0      608.86      534.05     10.45 o
   9   2   0       96.66      106.64      3.06 o
  10   2   0       31.21       40.29      2.47 o
  11   2   0       19.70       26.66      2.29 o
  12   2   0      147.17      136.43      8.90 o
  13   2   0       56.44       64.85      4.86 o
 -11   3   0      114.82      134.99      7.06 o
 -10   3   0       54.96       63.59      3.39 o
  -9   3   0      156.60      187.23      6.36 o
  -8   3   0        0.08       -0.20      0.69 o
  -7   3   0       38.97       40.26      2.04 o
  -6   3   0      239.79      225.21     10.56 o
  -5   3   0      417.81      410.05     12.15 o
  -4   3   0      521.58      754.18     17.02 o
  -3   3   0     6467.64     6579.16     69.89 o
  -2   3   0      410.54      460.88     11.53 o
  -1   3   0     1225.38     1301.52     15.86 o
   0   3   0    11132.38    11403.42    162.63 o
   1   3   0      887.37      970.89     17.61 o
   2   3   0     3102.37     2904.00     45.53 o
   3   3   0      848.36      908.91     17.94 o
   4   3   0       21.44       24.11      2.30 o
   5   3   0      204.12      229.39      6.09 o
   6   3   0      646.58      658.97     12.22 o
   7   3   0      109.03      109.96      5.52 o
   8   3   0       99.53       94.21      3.21 o
   9   3   0       18.30       15.57      1.33 o
  10   3   0        1.37        2.18      0.58 o
  11   3   0        2.61        4.58      1.26 o
  12   3   0        1.63        2.63      1.38 o
  13   3   0        1.23        1.44      0.81 o
 -11   4   0        0.04        0.73      0.70 o
 -10   4   0        1.12        2.78      1.28 o
  -9   4   0        1.92        0.10      1.02 o
  -8   4   0       40.62       44.20      2.97 o
  -7   4   0      191.45      174.51      6.19 o
  -6   4   0        2.45        3.41      0.60 o
  -5   4   0      451.74      495.41     14.77 o
  -4   4   0       36.77       59.65      4.36 o
  -3   4   0     5699.04     6238.41     67.51 o
  -2   4   0      314.26      337.17      6.76 o
  -1   4   0     1879.03     1976.49     22.99 o
   0   4   0     2435.97     2533.18     40.63 o
   1   4   0    18726.79    19206.08    272.96 o
   2   4   0      903.69      945.20     18.81 o
   3   4   0     1085.27     1048.99     20.98 o
   4   4   0      396.10      461.10     12.51 o
   5   4   0      112.73      102.65      5.57 o
   6   4   0       18.18       18.77      2.42 o
   7   4   0        0.04        0.74      0.40 o
   8   4   0       84.09       70.83      3.08 o
   9   4   0      264.63      224.47      4.76 o
  10   4   0      133.05      133.66      5.28 o
  11   4   0       26.69       37.20      2.66 o
  12   4   0        0.24        0.12      0.67 o
  13   4   0       84.21       81.88      5.47 o
 -10   5   0        5.90        7.47      1.68 o
  -9   5   0        0.52        1.54      0.63 o
  -8   5   0       46.76       29.02      2.39 o
  -7   5   0      286.63      272.42      7.74 o
  -6   5   0      339.80      339.50      7.27 o
  -5   5   0       43.43       44.75      2.54 o
  -4   5   0       87.44       73.20      5.42 o
  -3   5   0      331.61      372.42     12.31 o
  -2   5   0       64.33       44.27      5.32 o
  -1   5   0      138.29      158.67      3.51 o
   0   5   0      277.52      356.70      9.76 o
   1   5   0       24.89       20.09      2.21 o
   2   5   0      159.42      126.40      5.75 o
   3   5   0     1990.40     1946.45     35.14 o
   4   5   0       11.42       12.30      1.14 o
   5   5   0      410.06      420.95     13.11 o
   6   5   0     1718.56     1768.58     35.47 o
   7   5   0       38.17       42.48      4.19 o
   8   5   0       44.52       36.07      3.03 o
   9   5   0      641.85      623.34     13.85 o
  10   5   0      392.61      405.22     12.56 o
  11   5   0        0.05        0.05      1.39 o
  12   5   0       53.10       53.49      5.59 o
  13   5   0       28.81       25.80      2.94 o
 -10   6   0       11.46       12.56      1.76 o
  -9   6   0       47.38       53.48      4.24 o
  -8   6   0       23.71       19.01      2.42 o
  -7   6   0      301.88      315.58      9.67 o
  -6   6   0       94.35       96.64      5.13 o
  -5   6   0      471.91      402.91     10.75 o
  -4   6   0      133.19      125.33     11.45 o
  -3   6   0      603.49      623.95     18.48 o
  -2   6   0      472.00      514.81     15.63 o
  -1   6   0     2911.06     3168.36     37.69 o
   0   6   0        6.56        3.55      0.85 o
   1   6   0      242.61      285.11      6.79 o
   2   6   0     4250.52     4659.33     90.92 o
   3   6   0        0.57        2.18      0.65 o
   4   6   0     1753.13     1717.05     62.56 o
   5   6   0      144.15      138.71      7.53 o
   6   6   0     1317.89     1371.25     30.85 o
   7   6   0      133.85      114.27      7.46 o
   8   6   0      329.51      306.70     10.45 o
   9   6   0       84.93       80.66      4.71 o
  10   6   0      213.32      227.14      7.91 o
  11   6   0        9.80        8.13      1.14 o
  12   6   0       23.85       30.68      5.92 o
  13   6   0       25.91       23.65      2.58 o
  -9   7   0       49.01       49.87      3.92 o
  -8   7   0      116.35      116.05      4.16 o
  -7   7   0      104.71      105.84      5.23 o
  -6   7   0        0.33        3.38      1.19 o
  -5   7   0        0.56       -0.91      0.98 o
  -4   7   0       35.38       32.83      2.33 o
  -3   7   0        4.26        3.10      0.89 o
  -2   7   0      321.42      308.45     12.64 o
  -1   7   0      144.76      163.58      8.46 o
   0   7   0        3.69        3.69      0.80 o
   1   7   0       87.10       89.12      5.58 o
   2   7   0        6.65        2.82      0.65 o
   3   7   0     2560.88     2637.92     71.08 o
   4   7   0     2200.62     2252.73     52.04 o
   5   7   0       91.75       85.82      6.30 o
   6   7   0      115.98      139.72      8.48 o
   7   7   0     1274.43     1255.88     22.46 o
   8   7   0      268.03      247.57      7.99 o
   9   7   0       78.90       87.49      4.94 o
  10   7   0      311.95      325.45     12.65 o
  11   7   0       53.57       42.65      2.70 o
  12   7   0       37.22       37.39      6.34 o
  -8   8   0       11.06        2.32      1.03 o
  -7   8   0        0.25        0.86      0.93 o
  -6   8   0        2.16        3.41      0.98 o
  -5   8   0        5.04        4.96      2.93 o
  -4   8   0       81.38       79.84      6.70 o
  -3   8   0      154.80      144.05      6.53 o
  -2   8   0      126.60      120.77      5.75 o
  -1   8   0      711.61      716.55     21.19 o
   0   8   0      524.40      517.46     11.61 o
   1   8   0       22.01       21.97      2.12 o
   2   8   0      483.59      468.17     15.21 o
   3   8   0      201.59      215.12      8.97 o
   4   8   0      204.83      192.20      6.41 o
   5   8   0      319.69      310.37     13.06 o
   6   8   0      692.13      676.37     12.41 o
   7   8   0      173.57      198.86      6.49 o
   8   8   0        5.43        9.09      1.98 o
   9   8   0        2.84        2.57      0.84 o
  10   8   0       65.78       69.66      3.54 o
  11   8   0       13.60       15.68      1.53 o
  12   8   0        5.54        5.18      1.05 o
  -8   9   0        3.55        2.44      0.76 o
  -7   9   0       62.70       70.94      5.17 o
  -6   9   0       26.23       23.63      2.22 o
  -5   9   0        6.97        7.37      1.93 o
  -4   9   0       21.19       23.85      3.75 o
  -3   9   0      362.26      361.48     15.27 o
  -2   9   0      187.83      194.81      7.82 o
  -1   9   0     1429.15     1410.74     24.03 o
   0   9   0       83.67       76.92      4.09 o
   1   9   0       22.77       20.44      1.60 o
   2   9   0      163.62      153.70      5.18 o
   3   9   0      262.59      216.91      7.45 o
   4   9   0       57.70       47.88      2.81 o
   5   9   0       68.43       48.66      3.09 o
   6   9   0      116.67      126.93      5.22 o
   7   9   0     1492.61     1502.73     33.17 o
   8   9   0        2.90        5.02      1.40 o
   9   9   0      627.22      657.96     21.44 o
  10   9   0       23.54       34.92      3.11 o
  11   9   0        0.05        0.16      0.69 o
  12   9   0        0.98        1.34      0.61 o
  -7  10   0        5.02        3.89      0.94 o
  -6  10   0        0.84        0.36      0.57 o
  -5  10   0        1.04        1.23      0.91 o
  -4  10   0       41.63       53.28      5.51 o
  -3  10   0       37.78       33.89      4.54 o
  -2  10   0       90.89       93.22      7.44 o
  -1  10   0        0.94        1.34      0.88 o
   0  10   0      241.62      240.54      7.07 o
   1  10   0       30.80       24.60      2.14 o
   2  10   0       39.94       36.10      2.24 o
   3  10   0       62.37       57.61      3.75 o
   4  10   0      211.57      182.14      6.25 o
   5  10   0       53.84       59.75      4.91 o
   6  10   0      139.35      144.52      9.70 o
   7  10   0      913.10      913.97     30.84 o
   8  10   0      305.30      346.26     10.66 o
   9  10   0       39.90       40.35      3.24 o
  10  10   0        6.74        9.38      1.20 o
  11  10   0        0.46        0.60      0.43 o
  12  10   0       25.74       25.80      2.65 o
  -6  11   0        8.30        4.92      1.15 o
  -5  11   0       45.58       58.09      4.62 o
  -4  11   0       86.17       93.13      6.55 o
  -3  11   0       11.29       11.95      2.53 o
  -2  11   0        9.50       18.54      3.27 o
  -1  11   0      125.07      142.52      9.15 o
   0  11   0       98.74      100.33      5.45 o
   1  11   0        1.99        3.09      1.85 o
   2  11   0       61.53       64.85      4.39 o
   3  11   0       16.60       21.35      2.49 o
   4  11   0      355.07      333.50     10.80 o
   5  11   0      167.44      146.76      7.55 o
   6  11   0      120.62      135.00      6.75 o
   7  11   0       77.12       85.30      5.20 o
   8  11   0        1.53        1.37      0.76 o
   9  11   0       18.63       16.68      3.06 o
  10  11   0        3.83        2.50      0.70 o
  11  11   0       12.27       10.42      1.92 o
  -5  12   0        2.92        3.18      0.87 o
  -4  12   0        1.56        2.60      0.91 o
  -3  12   0        9.25        3.63      1.22 o
  -2  12   0       92.80      101.48      6.91 o
  -1  12   0      204.92      233.85     11.12 o
   0  12   0        1.78        0.22      0.63 o
   1  12   0       10.93       13.53      1.94 o
   2  12   0       61.02       58.51      4.06 o
   3  12   0      139.55      150.10     12.88 o
   4  12   0       65.75       73.41      7.02 o
   5  12   0       25.69       24.15      3.62 o
   6  12   0        8.92       12.18      2.02 o
   7  12   0        0.69        1.05      0.88 o
   8  12   0        0.25        0.96      1.20 o
   9  12   0        1.43        1.67      1.02 o
  10  12   0        0.07       -0.04      1.08 o
  11  12   0        5.92        4.71      1.22 o
  -3  13   0        0.54        0.40      0.59 o
  -2  13   0        1.97        0.85      0.74 o
  -1  13   0       19.01       19.43      2.75 o
   0  13   0       50.27       56.58      4.91 o
   1  13   0       24.52       24.23      2.34 o
   2  13   0       22.37       19.66      2.16 o
   3  13   0      153.49      128.15      7.70 o
   4  13   0       64.51       71.73      6.62 o
   5  13   0       13.83       16.97      3.31 o
   6  13   0       65.33       60.36      5.80 o
   7  13   0        4.00        4.01      1.62 o
   8  13   0       17.28       15.89      1.89 o
   9  13   0        0.03        0.47      0.41 o
  10  13   0       24.81       16.87      1.94 o
  -1  14   0       20.13       17.08      2.03 o
   0  14   0       27.96       30.62      2.99 o
   1  14   0       11.02       13.14      1.66 o
   2  14   0        1.68        2.03      0.65 o
   3  14   0       15.89       13.00      2.45 o
   4  14   0       25.49       19.51      3.14 o
   5  14   0        6.59        7.58      2.11 o
   6  14   0       11.71       11.03      2.19 o
   7  14   0        5.58        4.15      1.46 o
   8  14   0        0.09        0.36      0.49 o
   9  14   0       22.46       22.56      2.24 o
   3  15   0        0.31       -0.75      0.75 o
   4  15   0       10.94       12.24      2.00 o
   5  15   0        1.38        1.72      0.74 o
   6  15   0        0.72       -0.63      0.63 o
   7  15   0        4.33        2.66      0.53 o
  -6 -15   1        0.02       -0.37      0.45 o
  -5 -15   1        0.23       -0.45      0.69 o
  -4 -15   1        7.65        2.18      0.86 o
  -8 -14   1       23.07       20.23      1.64 o
  -7 -14   1        0.64       -0.30      0.84 o
  -6 -14   1        5.57        5.80      1.57 o
  -5 -14   1        1.60        0.37      0.87 o
  -4 -14   1       62.22       78.02      6.10 o
  -3 -14   1       27.08       31.41      5.44 o
  -2 -14   1        8.91        8.10      1.56 o
  -1 -14   1        0.79        0.68      0.43 o
   0 -14   1       10.40       14.14      1.97 o
   1 -14   1       11.75       13.90      1.75 o
  -9 -13   1        0.58        0.20      0.33 o
  -8 -13   1       73.40       82.84      4.13 o
  -7 -13   1       45.16       50.56      5.03 o
  -6 -13   1       21.41       22.75      3.52 o
  -5 -13   1       16.68       19.68      3.45 o
  -4 -13   1        1.58        2.02      1.33 o
  -3 -13   1        7.24        7.16      1.32 o
  -2 -13   1        4.10        3.06      0.86 o
  -1 -13   1        1.47        0.92      0.43 o
   0 -13   1       16.49       16.50      2.64 o
   1 -13   1        0.16        0.80      0.94 o
   2 -13   1        0.59        0.56      0.63 o
   3 -13   1       29.19       30.31      2.71 o
 -11 -12   1       82.03       76.06      4.19 o
 -10 -12   1       23.36       18.24      1.65 o
  -9 -12   1       19.93       23.29      2.22 o
  -8 -12   1        1.07        1.12      0.68 o
  -7 -12   1       35.94       31.54      3.01 o
  -6 -12   1       95.38       96.78     16.58 o
  -5 -12   1       35.84       28.32      7.26 o
  -4 -12   1       86.63       72.85      8.73 o
  -3 -12   1        6.72        6.48      1.35 o
  -2 -12   1       20.66       14.27      1.95 o
  -1 -12   1       56.08       60.89      4.11 o
   0 -12   1       29.83       22.59      2.36 o
   1 -12   1        3.42        4.71      1.59 o
   2 -12   1       18.69       18.30      2.85 o
   3 -12   1       12.73        9.53      1.89 o
   4 -12   1       32.95       33.65      3.20 o
 -11 -11   1       25.69       26.13      2.86 o
 -10 -11   1       80.29       87.84      4.76 o
  -9 -11   1        0.05        0.86      0.96 o
  -8 -11   1        0.76        1.02      0.56 o
  -7 -11   1       64.57       61.98      4.43 o
  -6 -11   1       13.02        8.15      1.76 o
  -5 -11   1      155.64      152.74      9.83 o
  -4 -11   1        1.41        0.32      0.48 o
  -3 -11   1       32.30       32.62      3.15 o
  -2 -11   1       46.22       51.97      4.04 o
  -1 -11   1        0.26        0.81      0.71 o
   0 -11   1      184.36      191.30      7.62 o
   1 -11   1        5.48        5.45      1.94 o
   2 -11   1        7.15        9.50      2.38 o
   3 -11   1        0.85        3.66      1.33 o
   4 -11   1       50.98       66.88      5.43 o
   5 -11   1        0.91        1.41      0.78 o
   6 -11   1        0.34        1.41      0.53 o
 -12 -10   1        0.03       -0.04      0.45 o
 -11 -10   1      103.53      105.06      4.79 o
 -10 -10   1       40.23       33.78      2.22 o
  -9 -10   1       12.97       13.89      2.79 o
  -8 -10   1       63.55       63.31      4.42 o
  -7 -10   1       19.36       22.37      3.87 o
  -6 -10   1        5.29        4.30      1.67 o
  -5 -10   1      144.60      126.38      6.66 o
  -4 -10   1        1.19        1.49      0.50 o
  -3 -10   1      185.65      127.55      9.04 o
  -2 -10   1       43.82       37.81      3.82 o
  -1 -10   1       15.86       15.25      1.67 o
   0 -10   1       11.40       11.11      1.78 o
   1 -10   1       29.32       29.75      4.29 o
   2 -10   1      761.85      783.72     23.83 o
   3 -10   1       42.79       34.21      4.35 o
   4 -10   1       24.65       24.77      3.66 o
   5 -10   1        8.61        6.48      1.64 o
   6 -10   1       12.33       10.02      1.89 o
 -12  -9   1        0.87        1.34      1.32 o
 -11  -9   1        7.72        8.20      1.49 o
 -10  -9   1        2.64        6.54      1.34 o
  -9  -9   1       37.65       22.23      3.53 o
  -8  -9   1       70.77       65.09      6.32 o
  -7  -9   1        2.53        3.43      1.55 o
  -6  -9   1       68.00       63.32      5.09 o
  -5  -9   1       47.40       46.41      5.23 o
  -4  -9   1       39.60       32.65      3.07 o
  -3  -9   1       14.64        9.53      1.28 o
  -2  -9   1        5.22        3.38      0.76 o
  -1  -9   1      126.00      109.81      4.20 o
   0  -9   1        1.59        0.71      0.43 o
   1  -9   1       44.55       38.52      3.38 o
   2  -9   1      616.20      599.91     30.20 o
   3  -9   1        0.76       -1.08      1.30 o
   4  -9   1        3.21        5.02      1.83 o
   5  -9   1       93.90       93.59     11.12 o
   6  -9   1       15.18       14.31      1.73 o
   7  -9   1        1.08        2.60      0.76 o
 -12  -8   1        9.52        9.97      1.38 o
 -11  -8   1       41.38       52.25      3.67 o
 -10  -8   1       24.92       32.17      3.08 o
  -9  -8   1      111.04      119.73      8.61 o
  -8  -8   1      102.02       98.24      7.76 o
  -7  -8   1      140.78      146.76      7.00 o
  -6  -8   1      226.82      218.23      9.05 o
  -5  -8   1        8.78        7.26      1.51 o
  -4  -8   1       10.07       12.33      2.33 o
  -3  -8   1        0.39        3.04      1.33 o
  -2  -8   1        7.61        4.28      1.00 o
  -1  -8   1      263.13      273.31      8.23 o
   0  -8   1        8.42       14.38      1.82 o
   1  -8   1      167.52      167.17      6.68 o
   2  -8   1      462.76      425.32     11.52 o
   3  -8   1      117.45      115.11      5.88 o
   4  -8   1      157.94      137.68      7.75 o
   5  -8   1      142.78      155.60      6.56 o
   6  -8   1       19.33       17.07      2.07 o
   7  -8   1       21.50       20.01      2.07 o
   8  -8   1       19.94       25.95      1.99 o
 -12  -7   1       10.87        8.05      2.63 o
 -11  -7   1        6.60        6.51      1.04 o
 -10  -7   1       30.58       32.71      3.11 o
  -9  -7   1      106.17      104.45      8.03 o
  -8  -7   1        0.75       -0.39      0.83 o
  -7  -7   1      712.72      699.31     15.79 o
  -6  -7   1      484.58      508.25     13.64 o
  -5  -7   1      155.06      157.35      6.28 o
  -4  -7   1       98.23      122.99      4.01 o
  -3  -7   1     1443.60     1495.59     22.32 o
  -2  -7   1      398.82      394.97      9.17 o
  -1  -7   1     1385.41     1468.70     21.68 o
   0  -7   1      105.02      115.71      4.75 o
   1  -7   1      531.17      549.68     16.92 o
   2  -7   1      350.62      375.24     14.31 o
   3  -7   1        8.79        8.21      1.47 o
   4  -7   1       95.14       87.36      3.94 o
   5  -7   1      109.81      106.68      5.41 o
   6  -7   1      132.72      117.42      5.70 o
   7  -7   1      117.67      115.94      5.46 o
   8  -7   1        0.10        0.41      0.65 o
   9  -7   1        8.09        6.50      1.35 o
 -12  -6   1        5.88        3.83      0.98 o
 -11  -6   1        9.69        8.58      1.21 o
 -10  -6   1        2.36        3.26      0.75 o
  -9  -6   1        2.48        2.19      0.69 o
  -8  -6   1        0.36        1.80      0.49 o
  -7  -6   1      286.80      296.22      7.99 o
  -6  -6   1        2.90       17.06     10.78 o
  -5  -6   1      300.68      320.83     12.16 o
  -4  -6   1      505.13      491.10     14.92 o
  -3  -6   1     1163.34     1351.69     28.08 o
  -2  -6   1      616.28      950.38     21.69 o
  -1  -6   1     2810.31     2905.14     49.74 o
   0  -6   1       18.39       27.41      1.59 o
   1  -6   1      531.49      597.47      9.05 o
   2  -6   1     1303.80     1269.36     26.94 o
   3  -6   1       16.91       26.16      3.42 o
   4  -6   1       51.39       55.04      5.30 o
   5  -6   1       11.68       13.79      1.89 o
   6  -6   1       74.70       63.29      4.13 o
   7  -6   1      108.10      111.52      5.53 o
   8  -6   1        4.89        2.34      0.89 o
   9  -6   1        1.93        2.28      0.88 o
  10  -6   1       12.44       15.11      1.73 o
 -13  -5   1       58.04       39.99      3.27 o
 -12  -5   1       29.19       31.01      2.80 o
 -11  -5   1        4.16        1.37      0.53 o
 -10  -5   1       26.81       32.71      2.20 o
  -9  -5   1      129.85      153.09      5.34 o
  -8  -5   1        1.04        2.94      0.66 o
  -7  -5   1        6.50        7.60      1.25 o
  -6  -5   1     1223.15     1208.60     25.46 o
  -5  -5   1     3710.30     4065.66     67.67 o
  -4  -5   1       81.42       88.18      5.30 o
  -3  -5   1      559.08      618.11     15.60 o
  -2  -5   1     2315.52     2656.64     45.23 o
  -1  -5   1     7787.05     8494.50    126.51 o
   0  -5   1      360.27      397.28     11.05 o
   1  -5   1        7.42        6.72      0.91 o
   2  -5   1      386.84      358.66     13.57 o
   3  -5   1     1118.12     1278.72     19.35 o
   4  -5   1      196.54      198.98      9.32 o
   5  -5   1       15.50       17.59      1.60 o
   6  -5   1      224.27      216.49      5.71 o
   7  -5   1       74.97       70.89      3.78 o
   8  -5   1       95.91       79.32      3.92 o
   9  -5   1        0.69        0.75      0.72 o
  10  -5   1       81.96       93.92      5.60 o
 -13  -4   1       12.47       10.00      1.78 o
 -12  -4   1       26.57       25.43      2.51 o
 -11  -4   1        0.60       -0.36      0.76 o
 -10  -4   1       46.70       60.29      2.99 o
  -9  -4   1      227.39      225.18      6.03 o
  -8  -4   1      173.31      159.02      5.23 o
  -7  -4   1       50.65       50.51      3.35 o
  -6  -4   1      944.99     1188.48     18.38 o
  -5  -4   1     4698.24     5136.48     81.06 o
  -4  -4   1     2376.96     2407.41     41.58 o
  -3  -4   1      234.64      313.38      9.49 o
  -2  -4   1      188.05      222.05      7.45 o
  -1  -4   1      629.99      726.99     15.52 o
   0  -4   1     4254.12     4351.57     66.49 o
   1  -4   1       23.09       41.83      6.60 o
   2  -4   1        3.63       13.60      1.01 o
   3  -4   1      908.73      935.36     14.73 o
   4  -4   1      221.50      230.62      6.58 o
   5  -4   1      364.68      368.76     12.37 o
   6  -4   1       11.73       14.10      1.31 o
   7  -4   1      367.68      344.60     14.94 o
   8  -4   1      139.93      149.85      7.13 o
   9  -4   1       34.76       28.16      2.39 o
  10  -4   1        0.33        2.00      0.82 o
  11  -4   1        7.67        5.40      1.25 o
 -13  -3   1        7.87        5.03      1.31 o
 -12  -3   1       51.04       50.71      5.11 o
 -11  -3   1       25.27       35.67      2.68 o
 -10  -3   1        3.13        1.53      0.86 o
  -9  -3   1        2.21        2.24      0.61 o
  -8  -3   1      989.66      917.21     21.27 o
  -7  -3   1      756.25      788.32     16.53 o
  -6  -3   1     2262.41     2796.42     41.42 o
  -5  -3   1     3509.14     4169.09     65.90 o
  -4  -3   1      816.15      885.65     18.39 o
  -3  -3   1      257.13      372.92      9.80 o
  -2  -3   1    10362.35    11027.33    158.95 o
  -1  -3   1     6675.90     7200.61    105.19 o
   0  -3   1      439.70      431.07      9.68 o
   1  -3   1      255.66      265.31      7.04 o
   2  -3   1      315.44      271.29      9.21 o
   3  -3   1     1900.64     1991.59     32.74 o
   4  -3   1      121.74       96.99      3.75 o
   5  -3   1     1361.57     1350.46     26.81 o
   6  -3   1       68.65       65.40      5.61 o
   7  -3   1       23.93       23.30      1.79 o
   8  -3   1      343.94      366.29      9.21 o
   9  -3   1      347.15      399.49      9.52 o
  10  -3   1        2.45        3.47      0.89 o
  11  -3   1       31.12       26.88      3.04 o
 -13  -2   1        0.25        0.02      0.62 o
 -12  -2   1       10.15        9.21      2.34 o
 -11  -2   1       83.76      105.56      4.57 o
 -10  -2   1        1.74        1.42      0.57 o
  -9  -2   1       13.59       15.29      1.15 o
  -8  -2   1       93.13       76.23      2.46 o
  -7  -2   1       23.16       33.40      2.89 o
  -6  -2   1     1297.70     1582.10     23.97 o
  -5  -2   1     4368.73     5164.15     63.52 o
  -4  -2   1        4.45       10.27      1.05 o
  -3  -2   1     1978.30     2128.24     34.43 o
  -2  -2   1     7868.52     8084.35    116.70 o
  -1  -2   1     6176.72     6138.12     89.04 o
   0  -2   1      243.38      230.79      5.72 o
   1  -2   1     2302.70     2330.75     35.81 o
   2  -2   1     3558.57     3505.54    126.78 o
   3  -2   1      743.07      840.08     12.10 o
   4  -2   1      173.72      214.11      6.24 o
   5  -2   1      745.43      781.78     16.67 o
   6  -2   1        7.33       15.18      2.49 o
   7  -2   1      146.28      123.51      4.01 o
   8  -2   1      298.11      298.06      6.56 o
   9  -2   1        6.96        8.50      1.24 o
  10  -2   1        1.23        1.04      0.77 o
  11  -2   1        3.09        3.40      1.15 o
 -13  -1   1       31.84       28.69      2.92 o
 -12  -1   1        0.45        2.34      1.46 o
 -11  -1   1        3.08        1.11      0.72 o
 -10  -1   1      351.94      377.53      8.03 o
  -9  -1   1      273.74      292.24      5.41 o
  -8  -1   1      588.58      584.32      9.37 o
  -7  -1   1     1017.28     1054.19     19.25 o
  -6  -1   1        0.03        0.86      0.87 o
  -5  -1   1     3339.40     3504.55     35.06 o
  -4  -1   1      264.74      254.09      3.93 o
  -3  -1   1     2895.44     3115.86     47.04 o
  -2  -1   1     1012.76      979.08     16.42 o
  -1  -1   1     1208.04     1285.75     20.18 o
   0  -1   1       27.26       26.91      1.36 o
   1  -1   1       58.58       51.99      2.11 o
   2  -1   1      287.44      281.25      4.27 o
   3  -1   1      320.49      270.88      4.41 o
   4  -1   1      655.51      631.89     10.96 o
   5  -1   1       21.53       15.80      2.02 o
   6  -1   1      170.06      169.69      6.22 o
   7  -1   1       56.93       67.51      4.23 o
   8  -1   1        1.98        2.11      0.56 o
   9  -1   1      223.86      250.64      6.38 o
  10  -1   1      345.70      354.89      7.61 o
  11  -1   1      140.87      165.22      6.80 o
  12  -1   1        0.03       -0.66      0.90 o
 -12   0   1       59.78       56.48      5.25 o
 -11   0   1        6.85        8.84      1.61 o
 -10   0   1       19.93       24.65      2.27 o
  -9   0   1     2448.91     2487.19     21.06 o
  -8   0   1     2141.84     2023.23     20.72 o
  -7   0   1      509.86      489.78     42.41 o
  -6   0   1       50.98       92.55      4.46 o
  -5   0   1       10.50       14.97      1.59 o
  -4   0   1     5640.36     5299.93    135.51 o
  -3   0   1     4388.45     3943.01     33.17 o
  -2   0   1       28.07       13.55      0.52 o
  -1   0   1      621.28      624.70     15.32 o
   0   0   1       44.58       37.05      1.48 o
   1   0   1     1091.88     1025.55     34.93 o
   2   0   1     4105.94     3994.76     42.39 o
   3   0   1      764.43      787.23      7.11 o
   4   0   1     1507.55     1459.18     21.33 o
   5   0   1        3.94        4.50      0.58 o
   6   0   1        5.18        8.41      1.38 o
   7   0   1      141.36      124.04      5.69 o
   8   0   1      381.29      368.67      5.63 o
   9   0   1      511.98      548.57      9.64 o
  10   0   1       26.18       28.79      2.10 o
  11   0   1        4.87        9.47      3.31 o
  12   0   1       10.80        5.70      1.96 o
  13   0   1        8.03        6.41      1.40 o
 -12   1   1        9.86       14.14      2.48 o
 -11   1   1      119.02      126.91      5.92 o
 -10   1   1       52.06       56.00      3.34 o
  -9   1   1      466.85      507.41      9.40 o
  -8   1   1     1720.74     1740.01     30.65 o
  -7   1   1      158.55      138.23      6.24 o
  -6   1   1      667.74      641.52     27.66 o
  -5   1   1      262.56      263.33      8.11 o
  -4   1   1       46.69       84.59      2.59 o
  -3   1   1     7193.25     7279.51     76.07 o
  -2   1   1     1041.67      973.90     16.54 o
  -1   1   1     2715.55     2576.95     38.13 o
   0   1   1      529.92      512.23      8.38 o
   1   1   1      835.56      763.19      5.80 o
   2   1   1      200.86      182.69      2.78 o
   3   1   1     3487.13     3700.47     69.31 o
   4   1   1        4.60        5.63      0.78 o
   5   1   1     4471.91     4380.30     40.15 o
   6   1   1     1251.09     1189.77     19.05 o
   7   1   1      460.34      478.87     11.71 o
   8   1   1        9.30        7.65      0.81 o
   9   1   1     1538.80     1485.66     36.02 o
  10   1   1      267.12      275.76      6.64 o
  11   1   1       74.75       79.14      7.37 o
  12   1   1        0.44        0.95      1.11 o
  13   1   1       39.48       43.27      3.86 o
 -11   2   1       19.48       30.73      2.78 o
 -10   2   1        1.28        1.60      0.89 o
  -9   2   1      380.87      424.19      8.49 o
  -8   2   1      654.64      679.65      9.74 o
  -7   2   1        0.49        3.88      0.63 o
  -6   2   1       12.34       14.10      2.41 o
  -5   2   1      411.89      393.24      8.36 o
  -4   2   1     1514.48     1660.50     22.20 o
  -3   2   1      134.71      142.14      5.24 o
  -2   2   1     6889.14     6853.85     99.85 o
  -1   2   1     1317.26     1297.64     20.55 o
   0   2   1     2165.35     1886.72     89.64 o
   1   2   1     6276.76     6087.34     61.75 o
   2   2   1      817.52      786.23     18.49 o
   3   2   1     3392.10     3276.67     42.01 o
   4   2   1     2618.72     2677.87     49.38 o
   5   2   1     2513.59     2611.68    119.87 o
   6   2   1      238.40      241.19      6.29 o
   7   2   1      336.26      289.21      8.81 o
   8   2   1       95.75      105.89      3.39 o
   9   2   1      121.16      105.23      3.00 o
  10   2   1      373.26      376.61      9.31 o
  11   2   1        3.40        4.85      2.12 o
  12   2   1       29.04       25.83      3.84 o
  13   2   1        3.80        1.79      1.01 o
 -11   3   1        0.97        1.67      0.90 o
 -10   3   1       34.39       50.34      3.80 o
  -9   3   1       48.81       55.46      2.85 o
  -8   3   1        0.49        1.60      0.72 o
  -7   3   1        1.05        0.93      0.44 o
  -6   3   1        0.91        1.18      0.68 o
  -5   3   1      499.46      471.78      9.94 o
  -4   3   1       20.22       34.33      2.95 o
  -3   3   1     1843.03     2247.24     38.07 o
  -2   3   1      464.94      485.57     46.65 o
  -1   3   1      980.29     1018.55     17.20 o
   0   3   1     2799.72     2754.27     54.54 o
   1   3   1    12518.81    11930.46    120.06 o
   2   3   1      269.51      282.96     14.59 o
   3   3   1       52.92       35.85      1.33 o
   4   3   1     1450.22     1450.86     26.98 o
   5   3   1      503.46      574.36     10.62 o
   6   3   1       11.05       12.35      1.53 o
   7   3   1      529.88      643.41     14.33 o
   8   3   1       26.80       19.34      2.15 o
   9   3   1       36.36       28.94      1.81 o
  10   3   1      110.45      123.15      4.30 o
  11   3   1      170.98      183.54     10.07 o
  12   3   1        2.73        6.42      2.00 o
  13   3   1       64.53       55.55      4.77 o
 -11   4   1       43.78       42.85      3.49 o
 -10   4   1        3.42        4.05      1.46 o
  -9   4   1        5.25        8.01      1.29 o
  -8   4   1       31.66       40.64      2.45 o
  -7   4   1      193.05      184.57      6.52 o
  -6   4   1      230.09      208.33      5.70 o
  -5   4   1       42.66       25.67      2.99 o
  -4   4   1      340.95      335.44     11.23 o
  -3   4   1       20.41       20.77      2.39 o
  -2   4   1     2233.04     2103.51    164.87 o
  -1   4   1      158.90      145.44      3.55 o
   0   4   1     1251.33     1301.62     15.81 o
   1   4   1      515.94      503.84     24.52 o
   2   4   1    11241.67    11263.91    180.42 o
   3   4   1      341.28      347.02      6.19 o
   4   4   1       20.18       22.46      2.54 o
   5   4   1       13.34       24.18      2.71 o
   6   4   1     1718.38     1996.88     37.86 o
   7   4   1        2.00        2.71      0.96 o
   8   4   1        0.56        1.06      1.08 o
   9   4   1        4.70        5.57      0.81 o
  10   4   1        0.29        0.70      0.51 o
  11   4   1        1.84        3.21      1.17 o
  12   4   1       17.18       24.65      3.69 o
  13   4   1       19.37       22.70      3.11 o
 -10   5   1       28.60       23.86      3.02 o
  -9   5   1        0.06        0.21      0.67 o
  -8   5   1        0.58        0.48      0.85 o
  -7   5   1      157.41      154.79      4.92 o
  -6   5   1       19.06       20.32      1.66 o
  -5   5   1        9.53        5.97      1.01 o
  -4   5   1        9.61        9.46      1.91 o
  -3   5   1       78.57       76.63      5.17 o
  -2   5   1     1852.84     2095.40     38.17 o
  -1   5   1      183.55      181.14      8.98 o
   0   5   1      227.57      208.15      5.00 o
   1   5   1       80.85      112.74      3.59 o
   2   5   1       21.49       27.29      1.69 o
   3   5   1      534.86      572.34      9.47 o
   4   5   1       48.49       30.99      1.73 o
   5   5   1      348.30      317.72     11.25 o
   6   5   1      240.11      304.05     11.58 o
   7   5   1      115.14      146.59      8.07 o
   8   5   1      134.54      125.80      5.71 o
   9   5   1      127.41      123.64      3.45 o
  10   5   1        3.42        1.56      0.48 o
  11   5   1       32.57       32.45      3.13 o
  12   5   1       25.24       23.34      2.47 o
  13   5   1        8.07        5.88      1.54 o
 -10   6   1        0.39        0.59      0.68 o
  -9   6   1        0.01        1.15      0.78 o
  -8   6   1        0.31        0.77      0.94 o
  -7   6   1      129.01      105.66      4.42 o
  -6   6   1      140.44      111.37      4.59 o
  -5   6   1      143.56      113.07      3.84 o
  -4   6   1      153.50      159.63     11.57 o
  -3   6   1        5.75        4.01      1.31 o
  -2   6   1      422.76      500.96     15.28 o
  -1   6   1     1229.31     1366.17     65.40 o
   0   6   1      670.02      714.33     12.08 o
   1   6   1      382.56      327.40      7.29 o
   2   6   1     1665.83     1761.10     22.92 o
   3   6   1       11.13        8.18      1.03 o
   4   6   1      111.11       83.08      3.33 o
   5   6   1       35.56       32.08      3.48 o
   6   6   1       20.05       26.01      3.30 o
   7   6   1       21.61       14.89      2.74 o
   8   6   1       10.58        9.26      1.49 o
   9   6   1       56.42       47.05      2.68 o
  10   6   1      102.43       99.39      4.58 o
  11   6   1      215.78      219.71      8.21 o
  12   6   1        4.55        8.54      1.52 o
  13   6   1        5.26        5.23      1.27 o
  -9   7   1       16.66       24.76      2.85 o
  -8   7   1        0.66        0.44      0.80 o
  -7   7   1       34.50       31.18      2.84 o
  -6   7   1       96.35       92.50      4.14 o
  -5   7   1       25.88       30.33      2.33 o
  -4   7   1      128.45      126.25      5.92 o
  -3   7   1        0.03        0.28      0.39 o
  -2   7   1        3.27        3.31      1.18 o
  -1   7   1      465.95      432.95     14.47 o
   0   7   1       16.79       11.58      2.08 o
   1   7   1      876.83      907.86     15.15 o
   2   7   1     2748.04     3096.45    103.61 o
   3   7   1      476.09      475.31      9.83 o
   4   7   1      311.32      292.35      8.10 o
   5   7   1      256.31      231.29     10.40 o
   6   7   1       50.11       38.90      4.42 o
   7   7   1        3.89        7.62      1.66 o
   8   7   1        9.04       12.10      1.52 o
   9   7   1       35.26       37.80      2.65 o
  10   7   1      184.78      183.94      5.99 o
  11   7   1       67.75       67.21      3.38 o
  12   7   1       65.16       69.05      4.94 o
  13   7   1        0.44        0.16      0.68 o
  -9   8   1        0.25        2.37      0.80 o
  -8   8   1       60.05       51.84      4.30 o
  -7   8   1       30.60       29.63      3.37 o
  -6   8   1       29.98       32.62      2.33 o
  -5   8   1       75.24       80.69      3.82 o
  -4   8   1       89.79       88.93      7.24 o
  -3   8   1        8.63        8.47      1.57 o
  -2   8   1       13.86       12.59      1.78 o
  -1   8   1      369.10      333.52     13.53 o
   0   8   1      318.88      297.01     10.28 o
   1   8   1        2.01        5.35      1.51 o
   2   8   1       48.97       65.29      3.66 o
   3   8   1        5.19       10.21      1.43 o
   4   8   1       33.43       36.83      3.55 o
   5   8   1        0.82        0.94      0.91 o
   6   8   1       14.21       21.98      2.40 o
   7   8   1      449.09      450.79     12.03 o
   8   8   1      171.52      148.18      9.04 o
   9   8   1       40.16       49.19      3.07 o
  10   8   1       47.30       50.69      2.60 o
  11   8   1       83.59       90.81      3.82 o
  12   8   1       16.71       17.33      1.42 o
  -8   9   1        4.27        4.40      0.98 o
  -7   9   1        0.84        2.08      1.12 o
  -6   9   1       43.80       43.58      4.64 o
  -5   9   1       98.78      104.45      5.36 o
  -4   9   1       43.10       57.22      5.79 o
  -3   9   1       46.60       46.57      5.19 o
  -2   9   1      593.15      549.52     13.69 o
  -1   9   1       24.93       28.55      2.86 o
   0   9   1      645.34      585.38     13.47 o
   1   9   1      683.33      626.68     18.91 o
   2   9   1       22.74       27.14      2.58 o
   3   9   1      270.71      254.77      8.04 o
   4   9   1      148.09      154.31      5.04 o
   5   9   1        8.88        9.77      1.64 o
   6   9   1        0.61        2.00      1.86 o
   7   9   1       14.47       11.49      1.59 o
   8   9   1     1570.61     1559.37     36.95 o
   9   9   1        0.24        0.84      1.49 o
  10   9   1       31.46       32.63      2.02 o
  11   9   1       77.14       88.36      3.58 o
  12   9   1        9.27        9.17      1.27 o
  -7  10   1       90.28       88.27      4.77 o
  -6  10   1       46.04       56.46      4.73 o
  -5  10   1        2.00        4.83      1.64 o
  -4  10   1      176.66      190.73      7.32 o
  -3  10   1       69.16       71.13      6.49 o
  -2  10   1      107.07      106.02      7.94 o
  -1  10   1      677.40      667.27     47.40 o
   0  10   1        9.07       10.41      1.36 o
   1  10   1       18.91       15.69      1.72 o
   2  10   1       11.99       11.16      1.20 o
   3  10   1      105.96       87.93      3.52 o
   4  10   1      768.98      748.83     13.48 o
   5  10   1      199.16      218.43      7.37 o
   6  10   1       28.11       22.54      1.87 o
   7  10   1        0.25        0.64      0.89 o
   8  10   1      484.26      504.36     12.98 o
   9  10   1      167.10      168.70      9.87 o
  10  10   1        0.13        0.32      0.45 o
  11  10   1        5.12        3.41      0.71 o
  12  10   1        2.53        3.75      1.12 o
  -6  11   1        0.04       -0.18      0.52 o
  -5  11   1        5.82        5.36      1.49 o
  -4  11   1      189.09      213.47     14.82 o
  -3  11   1        0.55        1.02      1.34 o
  -2  11   1       27.61       35.97      4.46 o
  -1  11   1       19.51       20.75      3.48 o
   0  11   1       17.49       21.77      2.48 o
   1  11   1      220.61      221.80     15.43 o
   2  11   1      147.01      154.47     10.22 o
   3  11   1       20.21       13.36      3.06 o
   4  11   1        1.29        1.46      0.77 o
   5  11   1       26.70       35.01      3.36 o
   6  11   1      278.07      316.64     10.46 o
   7  11   1       44.16       42.74      3.70 o
   8  11   1      329.70      323.87     14.42 o
   9  11   1       74.71       86.54      6.80 o
  10  11   1       26.10       36.89      2.96 o
  11  11   1        0.24       -0.19      0.48 o
  -5  12   1        4.17        1.69      0.67 o
  -4  12   1       25.96       26.20      3.01 o
  -3  12   1       20.01       18.77      2.21 o
  -2  12   1        5.55        5.08      1.81 o
  -1  12   1       32.31       35.66      4.19 o
   0  12   1       27.88       24.53      2.54 o
   1  12   1        0.09       -0.95      0.95 o
   2  12   1       44.39       44.49      5.17 o
   3  12   1        4.45        3.17      1.71 o
   4  12   1       58.02       62.35      6.43 o
   5  12   1      180.08      176.92     14.13 o
   6  12   1        6.93        6.86      1.52 o
   7  12   1        0.93        2.52      1.43 o
   8  12   1      261.87      283.78      9.06 o
   9  12   1        2.05        0.99      0.98 o
  10  12   1        9.88        8.19      1.29 o
  11  12   1       21.06       11.23      1.60 o
  -3  13   1       20.18       27.53      2.79 o
  -2  13   1       15.14        9.86      1.20 o
  -1  13   1        1.94        2.66      1.14 o
   0  13   1        2.30        1.37      0.80 o
   1  13   1        4.28        4.17      0.98 o
   2  13   1       54.13       47.10      3.32 o
   3  13   1        2.66        2.89      1.33 o
   4  13   1        0.30       -0.82      1.28 o
   5  13   1      199.79      197.68     10.99 o
   6  13   1       55.34       59.81      5.75 o
   7  13   1        0.82        0.64      0.83 o
   8  13   1       20.63       16.65      2.68 o
   9  13   1       15.99       18.68      3.19 o
  10  13   1        0.61        0.35      0.44 o
  -1  14   1        0.39       -0.62      0.62 o
   0  14   1        6.37        6.06      1.32 o
   1  14   1       16.68       16.12      1.62 o
   2  14   1        0.62        1.63      0.63 o
   3  14   1       17.29       15.71      2.61 o
   4  14   1        0.48       -0.66      1.31 o
   5  14   1      211.01      218.53     10.65 o
   6  14   1        0.44        0.49      0.73 o
   7  14   1        1.25        1.08      0.70 o
   8  14   1        0.34       -0.04      0.43 o
   9  14   1        3.95        8.31      1.54 o
   2  15   1        1.20       -0.15      0.40 o
   3  15   1        2.55        1.07      0.52 o
   4  15   1        3.74        4.31      1.37 o
   5  15   1       23.47       26.40      3.06 o
   6  15   1        1.62        4.13      1.13 o
   7  15   1       44.12       44.21      2.39 o
  -8 -14   2       14.78       11.64      1.57 o
  -7 -14   2        6.36        2.30      0.89 o
  -6 -14   2        6.09       12.13      2.10 o
  -5 -14   2       11.36        9.95      2.00 o
  -4 -14   2       22.26       26.17      3.34 o
  -3 -14   2        1.22        0.26      0.35 o
  -2 -14   2        1.48        1.03      0.49 o
  -1 -14   2        0.71        0.52      0.62 o
   0 -14   2        3.62        3.59      1.00 o
  -9 -13   2        4.30        3.74      1.00 o
  -8 -13   2        1.49        0.34      0.50 o
  -7 -13   2       57.11       53.05      5.00 o
  -6 -13   2        4.83       -0.93      1.15 o
  -5 -13   2       33.63       34.83      4.42 o
  -4 -13   2        0.02        0.40      0.67 o
  -3 -13   2       19.02       17.97      2.53 o
  -2 -13   2        2.08        2.76      0.79 o
  -1 -13   2        2.30        4.01      1.41 o
   0 -13   2        2.02        2.91      1.09 o
   1 -13   2        2.18        1.72      1.08 o
   2 -13   2        2.18        1.35      0.73 o
   3 -13   2       11.59        9.90      1.40 o
 -10 -12   2        1.14        0.06      0.63 o
  -9 -12   2        2.30        3.88      0.88 o
  -8 -12   2        3.83        6.54      1.26 o
  -7 -12   2        0.16       -0.11      0.70 o
  -6 -12   2       44.85       31.93      4.41 o
  -5 -12   2        1.55        5.58      1.85 o
  -4 -12   2       49.95       37.03      3.27 o
  -3 -12   2       38.42       39.19      4.78 o
  -2 -12   2       32.11       39.80      3.41 o
  -1 -12   2       45.07       44.09      3.95 o
   0 -12   2       44.92       48.95      4.94 o
   1 -12   2        3.00        3.67      1.36 o
   2 -12   2        0.09       -0.62      0.86 o
   3 -12   2        0.04       -1.05      1.05 o
   4 -12   2       20.45       21.67      2.41 o
 -11 -11   2        0.12        0.18      0.50 o
 -10 -11   2        6.47        3.68      1.31 o
  -9 -11   2       32.94       27.97      2.59 o
  -8 -11   2       42.69       46.13      3.60 o
  -7 -11   2        3.50        1.52      1.16 o
  -6 -11   2       37.87       43.87      3.80 o
  -5 -11   2       18.78       13.50      3.51 o
  -4 -11   2      136.97      153.69     18.18 o
  -3 -11   2       68.99       65.13      4.58 o
  -2 -11   2        3.39        3.59      1.03 o
  -1 -11   2        1.26        0.83      0.73 o
   0 -11   2       37.33       34.84      3.17 o
   1 -11   2       18.08       14.27      2.78 o
   2 -11   2      131.17      156.71      9.20 o
   3 -11   2        9.78        9.42      2.09 o
   4 -11   2        6.89        4.73      1.37 o
   5 -11   2       48.21       56.51      4.23 o
 -12 -10   2        0.89        0.16      0.34 o
 -11 -10   2       21.80       26.69      2.12 o
 -10 -10   2      108.82      137.43      5.64 o
  -9 -10   2       20.65       21.78      3.65 o
  -8 -10   2       10.80       11.41      2.81 o
  -7 -10   2        7.77        4.73      1.91 o
  -6 -10   2      177.34      196.21     11.81 o
  -5 -10   2        1.58        0.35      0.65 o
  -4 -10   2        2.60        1.16      0.55 o
  -3 -10   2      189.70      151.96      5.71 o
  -2 -10   2      386.29      320.92      8.49 o
  -1 -10   2        1.37       -0.32      0.80 o
   0 -10   2      257.97      268.23      9.34 o
   1 -10   2       82.17       87.85      7.29 o
   2 -10   2        3.34        2.50      1.33 o
   3 -10   2       69.94       92.99      7.33 o
   4 -10   2        8.41       10.20      2.40 o
   5 -10   2       65.25       75.36      5.78 o
   6 -10   2        2.39        3.00      0.84 o
 -12  -9   2        3.81        4.32      0.84 o
 -11  -9   2      118.69      119.33      5.15 o
 -10  -9   2       89.96       99.65      5.21 o
  -9  -9   2       46.49       61.06      6.03 o
  -8  -9   2      237.43      243.52     12.77 o
  -7  -9   2      570.60      620.30     21.88 o
  -6  -9   2      791.99      746.29     23.22 o
  -5  -9   2      701.79      684.14     16.45 o
  -4  -9   2       47.47       44.36      2.96 o
  -3  -9   2        6.76        7.17      1.14 o
  -2  -9   2       67.72       73.72      3.70 o
  -1  -9   2        0.30        0.18      0.45 o
   0  -9   2        3.95        3.27      0.66 o
   1  -9   2      115.02      102.93      5.60 o
   2  -9   2     2236.14     2159.91     46.52 o
   3  -9   2      468.96      469.44     17.79 o
   4  -9   2       28.17       20.15      3.45 o
   5  -9   2        6.36        5.42      1.12 o
   6  -9   2       43.36       52.26      3.20 o
   7  -9   2       10.39       11.77      1.31 o
 -12  -8   2        8.51        7.37      1.17 o
 -11  -8   2        0.54        1.12      0.63 o
 -10  -8   2       33.93       28.55      2.82 o
  -9  -8   2      403.60      412.22     16.84 o
  -8  -8   2      182.50      201.10     11.53 o
  -7  -8   2      564.03      566.07     19.97 o
  -6  -8   2      195.65      186.63      8.01 o
  -5  -8   2      203.07      189.51      9.29 o
  -4  -8   2       77.14       62.22      4.04 o
  -3  -8   2       95.31       72.03      4.14 o
  -2  -8   2      189.71      192.04      7.01 o
  -1  -8   2      518.93      547.87     12.69 o
   0  -8   2        2.29        3.65      0.73 o
   1  -8   2      624.81      584.34     17.43 o
   2  -8   2     2135.19     2100.36     47.61 o
   3  -8   2        3.97        5.90      1.26 o
   4  -8   2       42.03       40.66      3.28 o
   5  -8   2       25.68       29.23      2.79 o
   6  -8   2       16.39       13.95      1.87 o
   7  -8   2        3.79        6.28      1.07 o
   8  -8   2        0.01       -0.20      0.38 o
 -12  -7   2      130.09      125.06      6.60 o
 -11  -7   2        1.81        1.19      0.68 o
 -10  -7   2        5.08        4.62      1.86 o
  -9  -7   2       13.08       18.80      3.37 o
  -8  -7   2      489.39      476.58     18.15 o
  -7  -7   2      456.00      470.41     13.03 o
  -6  -7   2      115.41      116.97      5.95 o
  -5  -7   2       87.38       84.33      6.92 o
  -4  -7   2      128.97      141.59      8.52 o
  -3  -7   2      111.65      139.28      8.15 o
  -2  -7   2       18.23       24.83      3.38 o
  -1  -7   2      217.59      226.67     10.34 o
   0  -7   2      255.79      267.66      7.92 o
   1  -7   2        0.93        0.43      0.64 o
   2  -7   2      361.53      373.52     14.60 o
   3  -7   2       73.21       57.44      3.42 o
   4  -7   2      240.63      235.75      8.05 o
   5  -7   2        6.20       10.11      1.63 o
   6  -7   2       60.97       58.87      4.14 o
   7  -7   2        0.04       -0.75      0.85 o
   8  -7   2        4.69        8.34      1.14 o
   9  -7   2        6.27        4.95      1.23 o
 -12  -6   2      136.18      105.35      7.30 o
 -11  -6   2       59.26       48.39      3.59 o
 -10  -6   2        7.18        9.88      1.83 o
  -9  -6   2      243.27      294.60     10.00 o
  -8  -6   2        0.10        0.07      0.72 o
  -7  -6   2        2.28        2.04      0.61 o
  -6  -6   2       13.30       18.56      3.25 o
  -5  -6   2       96.86       88.71      6.63 o
  -4  -6   2     1023.85     1088.12     26.00 o
  -3  -6   2     1524.13     1531.64     32.08 o
  -2  -6   2      659.68      764.13     19.54 o
  -1  -6   2       11.02       24.13      2.92 o
   0  -6   2       19.05       17.31      2.49 o
   1  -6   2        1.41        1.22      0.71 o
   2  -6   2       20.82        8.16      1.25 o
   3  -6   2       11.55       11.99      1.62 o
   4  -6   2        0.87        2.04      1.02 o
   5  -6   2        2.38        2.19      0.81 o
   6  -6   2       92.59       90.23      4.97 o
   7  -6   2       42.24       44.85      3.48 o
   8  -6   2        5.16        7.95      1.35 o
   9  -6   2       20.36       22.77      2.04 o
 -12  -5   2       15.55       20.44      4.40 o
 -11  -5   2      126.44      129.87      4.83 o
 -10  -5   2      243.47      231.20      6.44 o
  -9  -5   2      373.62      356.55     14.75 o
  -8  -5   2       16.39       16.52      1.87 o
  -7  -5   2      364.78      379.22     24.67 o
  -6  -5   2      353.50      412.99     15.08 o
  -5  -5   2        7.90        4.58      1.05 o
  -4  -5   2     1071.01     1134.27     17.86 o
  -3  -5   2        0.70        5.23      2.25 o
  -2  -5   2      465.31      566.75     15.02 o
  -1  -5   2     6042.73     6523.74    100.20 o
   0  -5   2       38.61       43.10      3.52 o
   1  -5   2      870.94      930.97     14.82 o
   2  -5   2      329.67      361.30      8.42 o
   3  -5   2     1066.72     1103.32     17.98 o
   4  -5   2        2.19        2.40      0.78 o
   5  -5   2      158.98      130.94      5.86 o
   6  -5   2        1.03        0.74      0.56 o
   7  -5   2       20.05       23.61      2.13 o
   8  -5   2        8.33        3.39      2.55 o
   9  -5   2        9.68       14.82      1.80 o
  10  -5   2       10.63        8.19      2.05 o
 -13  -4   2        4.31        3.71      0.88 o
 -12  -4   2       41.00       45.47      3.24 o
 -11  -4   2        6.34        9.54      1.33 o
 -10  -4   2       41.28       41.08      2.50 o
  -9  -4   2        7.78        5.70      1.02 o
  -8  -4   2      108.67       96.19      6.13 o
  -7  -4   2      245.86      247.28     13.16 o
  -6  -4   2       18.77       15.81      1.74 o
  -5  -4   2      116.73      134.14      4.84 o
  -4  -4   2      580.53      607.81     11.08 o
  -3  -4   2     3899.66     4340.56     55.24 o
  -2  -4   2     2842.75     3039.11     35.34 o
  -1  -4   2     1706.00     1690.00     30.58 o
   0  -4   2     3269.99     3465.92     55.58 o
   1  -4   2      471.54      530.66     13.31 o
   2  -4   2      868.79      997.24     21.37 o
   3  -4   2     1210.62     1351.90     57.77 o
   4  -4   2     1218.71     1278.28     21.87 o
   5  -4   2        1.41        2.93      0.78 o
   6  -4   2      186.13      154.03      8.91 o
   7  -4   2      231.38      211.49      6.85 o
   8  -4   2      120.56      122.04      5.00 o
   9  -4   2        9.85        8.99      1.34 o
  10  -4   2       27.13       26.38      2.34 o
 -13  -3   2       31.22       34.55      2.98 o
 -12  -3   2      109.95      117.73     12.32 o
 -11  -3   2      223.27      243.51      7.14 o
 -10  -3   2      123.46      137.05      5.48 o
  -9  -3   2        0.61        0.63      0.49 o
  -8  -3   2       16.89       15.59      1.46 o
  -7  -3   2        0.42        4.08      1.64 o
  -6  -3   2        0.60        2.20      0.89 o
  -5  -3   2       43.67       43.74      2.48 o
  -4  -3   2      328.83      357.91      7.74 o
  -3  -3   2     6824.80     7557.74     93.74 o
  -2  -3   2      409.39      517.68      8.68 o
  -1  -3   2     3980.23     4131.60     63.65 o
   0  -3   2     2413.16     2554.94     41.45 o
   1  -3   2     1482.82     1522.02     27.20 o
   2  -3   2     1160.48     1188.91     29.51 o
   3  -3   2      227.81      239.01      8.96 o
   4  -3   2      115.39      103.58      4.03 o
   5  -3   2     1215.66     1259.84     45.61 o
   6  -3   2      108.67      109.15      7.49 o
   7  -3   2      114.48      112.66      4.09 o
   8  -3   2        2.86        0.92      0.71 o
   9  -3   2       83.26       89.53      3.66 o
  10  -3   2       15.88       16.92      1.68 o
  11  -3   2       33.11       31.92      3.02 o
 -13  -2   2       12.16        9.40      1.55 o
 -12  -2   2       51.99       63.45      3.68 o
 -11  -2   2       25.26       28.39      2.37 o
 -10  -2   2      107.08      129.42      5.36 o
  -9  -2   2        0.32        0.05      0.49 o
  -8  -2   2       85.85       84.09      2.83 o
  -7  -2   2      703.64      657.38     14.61 o
  -6  -2   2      856.77      899.18     16.53 o
  -5  -2   2     4385.21     4738.72     50.44 o
  -4  -2   2     2098.95     2116.28     20.98 o
  -3  -2   2     2235.88     2502.04     28.14 o
  -2  -2   2    24713.56    24779.70    293.54 o
  -1  -2   2     4574.19     4722.45     70.50 o
   0  -2   2       46.11       33.50      2.23 o
   1  -2   2      320.16      355.08      8.96 o
   2  -2   2     1330.33     1321.73     18.83 o
   3  -2   2     1212.95     1214.29     57.88 o
   4  -2   2     1081.94     1234.18     17.20 o
   5  -2   2      602.45      550.19     13.25 o
   6  -2   2       21.25       21.63      3.02 o
   7  -2   2       22.68       22.00      1.69 o
   8  -2   2       33.10       30.94      1.91 o
   9  -2   2      143.62      185.57      6.63 o
  10  -2   2       13.98       18.43      1.86 o
  11  -2   2       23.95       27.39      1.99 o
 -12  -1   2       24.16       21.88      2.04 o
 -11  -1   2       37.71       36.33      3.24 o
 -10  -1   2      112.18      118.29      4.35 o
  -9  -1   2       58.97       55.20      2.93 o
  -8  -1   2        7.40        5.71      0.66 o
  -7  -1   2      245.70      241.09      8.28 o
  -6  -1   2     1066.79     1171.06     22.80 o
  -5  -1   2       70.81       74.80      2.92 o
  -4  -1   2     1125.55     1093.08     15.44 o
  -3  -1   2     2333.29     2407.64     22.13 o
  -2  -1   2        9.68        5.52      0.68 o
  -1  -1   2      827.00      845.37     15.24 o
   0  -1   2      312.71      292.96      7.09 o
   1  -1   2     4887.29     4637.29     69.00 o
   2  -1   2      812.41      766.16     12.87 o
   3  -1   2       11.55       10.75      0.75 o
   4  -1   2      532.70      508.26      7.33 o
   5  -1   2       48.43       78.72      3.05 o
   6  -1   2     1230.66     1241.59     20.85 o
   7  -1   2       78.22       82.44      8.21 o
   8  -1   2      870.05      837.22     20.96 o
   9  -1   2       36.00       32.97      2.99 o
  10  -1   2       79.36       97.34      3.82 o
  11  -1   2       54.19       62.13      3.19 o
  12  -1   2       61.08       59.44      5.09 o
 -12   0   2       31.06       37.73      4.16 o
 -11   0   2       25.30       25.52      2.69 o
 -10   0   2       34.83       33.66      2.28 o
  -9   0   2       10.29       16.55      1.67 o
  -8   0   2      232.88      254.15      4.40 o
  -7   0   2       41.85       33.50      3.00 o
  -6   0   2      372.71      415.30     10.49 o
  -5   0   2      136.62      164.53      5.43 o
  -4   0   2       35.87       41.88      1.91 o
  -3   0   2      459.17      435.71      5.11 o
  -2   0   2    18543.79    17121.08    147.06 o
  -1   0   2     3817.48     3390.50     25.20 o
   0   0   2       92.36       67.75      2.86 o
   1   0   2     9310.55     9341.12    221.92 o
   2   0   2       88.15      113.39      2.29 o
   3   0   2      402.54      421.85      7.68 o
   4   0   2      140.75      174.01      4.01 o
   5   0   2       53.97       49.13      1.84 o
   6   0   2      160.14      172.30      6.01 o
   7   0   2        2.04        3.99      0.85 o
   8   0   2        0.74        1.71      0.46 o
   9   0   2      438.53      473.11      8.79 o
  10   0   2       83.66       80.87      3.51 o
  11   0   2       99.01      101.59      8.29 o
  12   0   2        8.97        7.06      1.95 o
  13   0   2        0.31        0.31      0.47 o
 -11   1   2       10.30        7.53      1.17 o
 -10   1   2        0.29       -0.24      0.73 o
  -9   1   2        0.51        0.17      0.73 o
  -8   1   2      388.45      348.35      6.95 o
  -7   1   2      755.72      676.02      8.42 o
  -6   1   2      837.57      855.19     17.23 o
  -5   1   2      773.87      765.04     19.38 o
  -4   1   2       13.61        7.70      0.80 o
  -3   1   2       54.72       42.70      2.80 o
  -2   1   2    22977.37    21869.46    193.29 o
  -1   1   2     1555.72     1587.54     43.73 o
   0   1   2      833.29      825.80     14.04 o
   1   1   2       85.25       67.79      1.78 o
   2   1   2    10938.45    10524.59    105.57 o
   3   1   2      244.37      239.22      6.34 o
   4   1   2     1742.27     1873.87     25.48 o
   5   1   2      359.95      337.30      6.05 o
   6   1   2      190.54      177.07      4.50 o
   7   1   2        4.29        3.24      0.86 o
   8   1   2        0.78        0.85      0.40 o
   9   1   2      639.23      599.92     15.32 o
  10   1   2       58.28       52.66      2.82 o
  11   1   2        8.64       13.15      1.96 o
  12   1   2       13.67       13.36      2.78 o
  13   1   2       31.88       20.77      2.66 o
 -11   2   2        3.86        3.88      1.72 o
 -10   2   2        3.54        1.07      0.67 o
  -9   2   2       31.67       34.72      2.31 o
  -8   2   2       52.04       50.39      2.42 o
  -7   2   2      832.49      781.41     16.77 o
  -6   2   2      305.48      313.82     11.81 o
  -5   2   2      758.04      765.99     12.99 o
  -4   2   2     1166.28     1282.06     19.71 o
  -3   2   2     2583.17     2606.33     42.31 o
  -2   2   2      494.98      581.78     12.38 o
  -1   2   2    11372.37    10324.47    145.12 o
   0   2   2    15501.27    14221.42    200.36 o
   1   2   2    20411.00    18477.81    231.78 o
   2   2   2       44.73       55.10      1.34 o
   3   2   2      442.89      404.36      7.97 o
   4   2   2     4231.37     4585.88     49.93 o
   5   2   2       72.60       73.61      3.10 o
   6   2   2     1621.40     1646.73     19.03 o
   7   2   2     1413.59     1486.64     23.77 o
   8   2   2      237.80      241.41      7.18 o
   9   2   2      173.00      158.19      3.66 o
  10   2   2      240.71      270.84      6.51 o
  11   2   2       88.14       96.94      6.02 o
  12   2   2       32.42       33.14      4.37 o
  13   2   2       14.86       19.02      2.80 o
 -11   3   2        0.11        3.45      1.33 o
 -10   3   2       82.29       92.20      3.97 o
  -9   3   2      273.22      270.57      6.54 o
  -8   3   2       56.32       49.31      2.72 o
  -7   3   2      123.09      130.04      4.23 o
  -6   3   2      683.73      652.93     18.98 o
  -5   3   2       57.34       61.19      3.94 o
  -4   3   2       17.62       37.56      3.26 o
  -3   3   2      757.90      842.76     18.26 o
  -2   3   2        4.76        1.50      0.53 o
  -1   3   2        4.11        3.51      0.72 o
   0   3   2        4.81        7.22      0.91 o
   1   3   2    17771.46    16958.51    379.06 o
   2   3   2      862.12      866.19     11.09 o
   3   3   2      602.98      572.30     24.26 o
   4   3   2       60.12       76.32      4.27 o
   5   3   2     4276.53     4575.25     51.58 o
   6   3   2      437.57      438.81      9.61 o
   7   3   2      297.01      254.89      6.45 o
   8   3   2        0.26        1.80      0.48 o
   9   3   2      479.59      479.53      9.40 o
  10   3   2      288.54      279.08      7.77 o
  11   3   2       65.51       67.74      4.49 o
  12   3   2        0.01        1.42      1.51 o
  13   3   2        2.53        3.66      1.18 o
 -11   4   2      130.06      131.30      6.10 o
 -10   4   2      105.27      120.03      7.23 o
  -9   4   2       34.98       47.93      2.98 o
  -8   4   2       83.41       76.60      3.43 o
  -7   4   2      328.91      305.69      6.96 o
  -6   4   2      266.59      277.67      7.19 o
  -5   4   2      239.27      223.29      7.90 o
  -4   4   2        0.43       -0.21      0.46 o
  -3   4   2     3583.32     4246.88     68.29 o
  -2   4   2     2342.64     2491.19     42.26 o
  -1   4   2      202.66      216.47      9.38 o
   0   4   2      923.73     1044.33     33.25 o
   1   4   2        3.82        8.01      2.07 o
   2   4   2     6422.75     6257.65     65.37 o
   3   4   2      514.51      469.69     12.25 o
   4   4   2     1341.84     1233.17    118.28 o
   5   4   2      309.66      308.21     10.73 o
   6   4   2      944.54     1071.29     24.29 o
   7   4   2     1464.51     1645.27     33.98 o
   8   4   2      129.90      155.01      7.96 o
   9   4   2        3.58        3.01      0.68 o
  10   4   2       55.84       69.30      3.75 o
  11   4   2      108.23      120.25      4.90 o
  12   4   2        1.05        1.59      1.09 o
  13   4   2        4.89        8.47      1.97 o
 -10   5   2        4.26        8.27      1.78 o
  -9   5   2       24.96       29.48      2.58 o
  -8   5   2        9.56        5.43      0.99 o
  -7   5   2       36.12       42.38      2.57 o
  -6   5   2       17.49       14.25      1.27 o
  -5   5   2        8.29        5.65      0.71 o
  -4   5   2        1.24        0.91      0.67 o
  -3   5   2       41.41       29.36      3.16 o
  -2   5   2        0.50        1.16      0.76 o
  -1   5   2      916.93      865.17     43.32 o
   0   5   2       13.89       12.01      1.53 o
   1   5   2      706.40      806.62     12.11 o
   2   5   2      239.35      305.35      6.35 o
   3   5   2     1428.12     1334.66     23.30 o
   4   5   2       25.70       27.10      1.60 o
   5   5   2       12.41       11.01      2.00 o
   6   5   2       39.89       35.32      3.76 o
   7   5   2      236.46      240.52     10.86 o
   8   5   2       82.50       84.92      4.53 o
   9   5   2       39.30       37.51      2.07 o
  10   5   2       89.53       99.49      4.45 o
  11   5   2        4.44        1.14      0.65 o
  12   5   2        0.05       -0.30      0.81 o
  13   5   2        0.23        0.06      0.68 o
 -10   6   2       21.56       29.39      2.75 o
  -9   6   2        4.28        2.65      1.14 o
  -8   6   2       40.63       34.02      3.46 o
  -7   6   2        1.96        2.32      0.83 o
  -6   6   2      292.60      315.69      8.03 o
  -5   6   2       10.67        6.56      0.86 o
  -4   6   2      402.58      404.69     25.23 o
  -3   6   2      364.94      431.62     14.70 o
  -2   6   2      139.33      174.72      8.42 o
  -1   6   2       15.32       10.57      1.81 o
   0   6   2      607.45      604.95     19.32 o
   1   6   2        1.62        5.16      3.79 o
   2   6   2      316.95      383.79      7.99 o
   3   6   2      179.91      198.85      5.38 o
   4   6   2       82.65       77.78      4.21 o
   5   6   2       23.56       35.53      3.77 o
   6   6   2      142.99      148.28      8.46 o
   7   6   2      142.19      165.36      9.37 o
   8   6   2      113.05      102.88      3.60 o
   9   6   2       30.36       28.81      2.38 o
  10   6   2       21.91       17.60      1.54 o
  11   6   2      188.95      210.61      8.02 o
  12   6   2        1.98        2.21      1.33 o
  13   6   2        1.99        0.43      0.70 o
  -9   7   2       16.15       22.57      2.64 o
  -8   7   2        7.62        4.92      1.26 o
  -7   7   2       70.68       60.83      3.25 o
  -6   7   2        0.58        1.81      0.71 o
  -5   7   2      223.96      211.92      6.39 o
  -4   7   2       29.21       30.01      2.21 o
  -3   7   2       89.85       70.58      4.18 o
  -2   7   2        6.26        6.13      1.71 o
  -1   7   2        8.16        8.49      1.86 o
   0   7   2       13.42       22.50      2.42 o
   1   7   2       31.05       32.40      2.40 o
   2   7   2     1287.81     1366.64     19.95 o
   3   7   2     3038.86     3266.23     39.31 o
   4   7   2        0.26        0.86      0.70 o
   5   7   2      139.60      133.73      7.86 o
   6   7   2      103.37       94.63      7.01 o
   7   7   2       45.29       38.18      3.12 o
   8   7   2        0.05       -0.47      1.13 o
   9   7   2        0.48        1.26      0.62 o
  10   7   2        0.71        1.55      0.54 o
  11   7   2       10.66       11.11      1.38 o
  12   7   2       56.29       51.37      3.46 o
  13   7   2       48.04       45.18      3.80 o
  -9   8   2        0.36        2.49      0.87 o
  -8   8   2       11.54       12.03      2.06 o
  -7   8   2        5.40        5.27      1.16 o
  -6   8   2       36.92       33.06      2.36 o
  -5   8   2       12.49       12.13      1.46 o
  -4   8   2       22.79       21.25      3.49 o
  -3   8   2       27.59       30.92      2.96 o
  -2   8   2       97.13      108.13      5.32 o
  -1   8   2      375.86      392.00     14.77 o
   0   8   2      184.45      158.78      8.61 o
   1   8   2      141.17      208.20      6.80 o
   2   8   2       67.72       99.46      4.53 o
   3   8   2      983.16     1071.77     17.76 o
   4   8   2       84.40       68.52      3.62 o
   5   8   2      346.55      355.00     13.97 o
   6   8   2        2.37        3.59      1.01 o
   7   8   2        6.44        9.92      1.67 o
   8   8   2      166.22      158.37      8.39 o
   9   8   2       69.11       67.31      3.56 o
  10   8   2       17.94       15.75      1.47 o
  11   8   2       30.38       24.74      1.97 o
  12   8   2       21.92       22.50      3.01 o
  13   8   2       27.20       18.16      2.18 o
  -8   9   2       26.88       29.99      2.69 o
  -7   9   2       28.20       27.09      3.30 o
  -6   9   2        0.27        0.33      0.58 o
  -5   9   2      174.29      178.62      7.28 o
  -4   9   2       36.17       43.39      5.10 o
  -3   9   2       49.62       39.98      4.71 o
  -2   9   2        8.12        7.18      1.41 o
  -1   9   2       40.99       36.21      2.51 o
   0   9   2     1063.48      913.40     21.01 o
   1   9   2       24.97       25.78      3.54 o
   2   9   2      143.98      171.34      6.57 o
   3   9   2       61.07       55.37      3.60 o
   4   9   2      146.22      131.29      9.16 o
   5   9   2        7.24       12.28      1.82 o
   6   9   2       30.71       35.47      2.55 o
   7   9   2      167.52      153.52      8.49 o
   8   9   2       31.32       26.53      3.91 o
   9   9   2       51.64       54.78      3.19 o
  10   9   2        2.67        4.47      0.85 o
  11   9   2       62.35       68.55      3.39 o
  12   9   2        1.56        1.56      0.63 o
  -7  10   2        4.18        4.18      1.07 o
  -6  10   2        5.62        6.45      1.76 o
  -5  10   2       91.42       97.41      4.86 o
  -4  10   2       39.27       42.87      3.44 o
  -3  10   2      209.06      241.50     12.18 o
  -2  10   2       73.72       81.87      6.93 o
  -1  10   2      876.82      824.06     47.69 o
   0  10   2     1088.60      979.68     19.07 o
   1  10   2      446.63      476.22     16.53 o
   2  10   2        0.18        0.49      0.39 o
   3  10   2       66.26       61.71      3.35 o
   4  10   2      251.80      268.44      7.54 o
   5  10   2        2.22        2.97      0.67 o
   6  10   2        2.15        1.02      0.47 o
   7  10   2      122.69       98.61      5.42 o
   8  10   2     1327.83     1351.06     47.47 o
   9  10   2      275.53      315.60     13.79 o
  10  10   2        2.75        2.37      0.80 o
  11  10   2        0.38        0.04      0.41 o
  12  10   2       53.45       61.33      4.22 o
  -5  11   2        0.26       -0.96      0.96 o
  -4  11   2       23.97       21.51      2.23 o
  -3  11   2       52.73       55.15      5.33 o
  -2  11   2       75.00       81.14      6.72 o
  -1  11   2      264.80      248.66     13.71 o
   0  11   2     1004.70     1055.11     20.92 o
   1  11   2      754.05      698.69     15.43 o
   2  11   2        4.23        4.42      1.43 o
   3  11   2       32.03       30.42      4.77 o
   4  11   2      163.56      179.93      7.65 o
   5  11   2       21.52       24.14      2.77 o
   6  11   2      151.27      157.36      7.13 o
   7  11   2      308.36      330.54     24.01 o
   8  11   2        0.21        1.67      0.95 o
   9  11   2      173.18      179.77      9.96 o
  10  11   2      285.41      306.38     17.72 o
  11  11   2       16.68       17.30      1.76 o
  -5  12   2       27.41       29.92      2.74 o
  -4  12   2        5.17        6.66      1.52 o
  -3  12   2       10.43       13.99      1.75 o
  -2  12   2        0.03       -1.29      1.29 o
  -1  12   2       43.20       42.77      4.61 o
   0  12   2       93.30       98.34      5.12 o
   1  12   2       57.26       55.72      3.89 o
   2  12   2       10.70       12.58      2.06 o
   3  12   2       83.14       97.87      7.95 o
   4  12   2        9.99        7.29      2.04 o
   5  12   2        3.55        3.09      1.12 o
   6  12   2        6.62        5.51      1.27 o
   7  12   2       54.01       79.49      4.97 o
   8  12   2       84.33       87.42      4.85 o
   9  12   2       10.60       13.15      1.84 o
  10  12   2       24.83       30.98      2.73 o
  11  12   2        3.61        6.46      1.45 o
  -3  13   2      105.18      123.45      6.17 o
  -2  13   2        2.58        2.89      0.74 o
  -1  13   2        4.03        3.89      1.24 o
   0  13   2       61.73       61.23      3.66 o
   1  13   2       96.52      101.63      6.68 o
   2  13   2        4.74        5.10      1.09 o
   3  13   2       47.90       52.55      5.52 o
   4  13   2        0.46        0.17      0.78 o
   5  13   2       74.70       84.26      7.01 o
   6  13   2        5.14        6.44      2.20 o
   7  13   2        1.80        2.06      1.14 o
   8  13   2       87.77       83.10      6.08 o
   9  13   2       31.98       35.53      3.89 o
  10  13   2       16.91       19.79      2.54 o
  -2  14   2        0.29        0.77      0.54 o
  -1  14   2        3.24        2.87      0.60 o
   0  14   2        0.57        0.63      0.42 o
   1  14   2        1.81        0.25      0.52 o
   2  14   2        3.34        0.56      0.87 o
   3  14   2       15.52       18.15      3.02 o
   4  14   2        1.78        0.65      0.74 o
   5  14   2       10.72        8.70      2.29 o
   6  14   2       10.22       13.19      2.50 o
   7  14   2        1.49        1.90      1.17 o
   8  14   2        2.44        2.57      0.74 o
   9  14   2       16.50       18.39      2.40 o
   2  15   2        0.99        1.27      0.75 o
   3  15   2        5.23        5.19      1.40 o
   4  15   2        0.08        0.42      0.57 o
   5  15   2        0.36        1.50      0.81 o
   6  15   2        1.19        2.81      1.05 o
   7  15   2        2.53        2.14      0.71 o
   8  15   2        6.23        5.47      1.12 o
  -7 -14   3        0.44        1.16      0.74 o
  -6 -14   3        1.11        0.31      0.54 o
  -5 -14   3        1.16        0.43      0.64 o
  -4 -14   3        1.71        3.88      1.22 o
  -3 -14   3       31.00       26.05      7.28 o
  -2 -14   3        4.45        2.98      0.67 o
  -1 -14   3       33.64       27.61      2.59 o
  -8 -13   3        0.13        1.42      0.86 o
  -7 -13   3       37.84       43.90      4.30 o
  -6 -13   3        0.98        1.55      0.87 o
  -5 -13   3        1.65        3.77      1.50 o
  -4 -13   3       10.37        6.00      1.40 o
  -3 -13   3       24.68       27.02      4.35 o
  -2 -13   3        0.27        0.27      0.98 o
  -1 -13   3       12.72       16.86      1.80 o
   0 -13   3        9.12       12.45      2.17 o
   1 -13   3      124.27      140.85      6.90 o
   2 -13   3        0.11        0.24      0.63 o
 -10 -12   3        0.08       -0.39      0.56 o
  -9 -12   3       23.92       16.98      1.29 o
  -8 -12   3       41.73       45.44      3.13 o
  -7 -12   3        0.10        0.02      1.66 o
  -6 -12   3       45.16       44.64      5.41 o
  -5 -12   3        0.43        0.86      0.60 o
  -4 -12   3       39.60       38.66      3.34 o
  -3 -12   3      240.24      230.60      9.95 o
  -2 -12   3      117.28      135.04      6.30 o
  -1 -12   3       14.91       18.57      2.19 o
   0 -12   3        3.61        3.82      1.42 o
   1 -12   3        0.01       -0.59      1.10 o
   2 -12   3        0.77        2.08      1.19 o
   3 -12   3        0.41       -0.16      0.86 o
   4 -12   3        0.10        0.55      0.40 o
 -11 -11   3        0.78       -0.27      0.40 o
 -10 -11   3        7.54        9.18      1.78 o
  -9 -11   3       14.78       14.89      3.61 o
  -8 -11   3        0.88        1.26      0.92 o
  -7 -11   3        0.13       -0.21      0.81 o
  -6 -11   3        3.88        5.25      1.91 o
  -5 -11   3        1.93        2.15      1.58 o
  -4 -11   3      215.94      175.31     10.27 o
  -3 -11   3      503.53      453.03     28.08 o
  -2 -11   3       46.47       40.29      3.58 o
  -1 -11   3        2.44        2.45      1.74 o
   0 -11   3        8.48        7.08      1.70 o
   1 -11   3       65.67       70.39      6.18 o
   2 -11   3        3.00        3.17      1.41 o
   3 -11   3        1.90        1.99      1.00 o
   4 -11   3       11.13       11.09      2.05 o
   5 -11   3        0.86        3.20      1.66 o
 -11 -10   3        0.87       -0.05      0.37 o
 -10 -10   3        1.33        0.44      0.55 o
  -9 -10   3        0.01       -0.28      1.15 o
  -8 -10   3        0.52        1.88      1.20 o
  -7 -10   3        9.57        5.01      1.72 o
  -6 -10   3      256.28      248.24     13.33 o
  -5 -10   3        3.40        1.51      0.69 o
  -4 -10   3        1.58        1.89      1.22 o
  -3 -10   3       53.98       51.00      5.63 o
  -2 -10   3       15.40       25.16      3.90 o
  -1 -10   3        8.64       12.01      1.97 o
   0 -10   3      111.72      103.29      6.16 o
   1 -10   3       74.29       78.61      6.91 o
   2 -10   3       15.88       21.06      3.47 o
   3 -10   3        1.93        3.32      1.62 o
   4 -10   3      165.40      167.83      9.28 o
   5 -10   3        5.35        1.80      0.93 o
   6 -10   3        5.47        4.91      1.19 o
 -12  -9   3        0.02        0.72      0.35 o
 -11  -9   3        1.49        0.95      0.65 o
 -10  -9   3       37.90       47.50      3.47 o
  -9  -9   3        0.35       -0.92      1.65 o
  -8  -9   3       19.53       21.60      3.87 o
  -7  -9   3      191.20      180.71     11.31 o
  -6  -9   3      820.80      877.76     27.28 o
  -5  -9   3      528.38      472.82     13.48 o
  -4  -9   3      182.81      147.53      8.21 o
  -3  -9   3       57.28       46.23      3.03 o
  -2  -9   3      134.36      135.83      5.31 o
  -1  -9   3      244.50      247.45      8.76 o
   0  -9   3       18.17       12.54      1.56 o
   1  -9   3      243.06      236.87     12.25 o
   2  -9   3      136.77      131.76      9.10 o
   3  -9   3      127.45      138.27      9.19 o
   4  -9   3       40.55       40.64      3.17 o
   5  -9   3        1.17        0.46      0.46 o
   6  -9   3        0.02       -0.84      0.90 o
   7  -9   3        1.13        2.00      0.52 o
 -12  -8   3        2.51        5.28      1.04 o
 -11  -8   3       65.64       67.43      3.97 o
 -10  -8   3        2.59        1.58      0.89 o
  -9  -8   3      307.58      366.67     15.76 o
  -8  -8   3       21.82       14.70      3.12 o
  -7  -8   3      460.74      514.68     19.75 o
  -6  -8   3      949.61      952.84     20.57 o
  -5  -8   3      444.01      428.63     14.36 o
  -4  -8   3      163.45      135.06      6.19 o
  -3  -8   3      219.17      223.26     26.39 o
  -2  -8   3      149.65      137.54     11.15 o
  -1  -8   3      288.73      334.04     10.06 o
   0  -8   3      580.36      546.72     13.46 o
   1  -8   3      123.66      132.35      6.17 o
   2  -8   3       11.23        8.10      1.70 o
   3  -8   3        2.66        3.67      1.23 o
   4  -8   3      111.02       99.09      8.12 o
   5  -8   3       78.91       73.89      4.44 o
   6  -8   3       10.02       11.95      2.07 o
   7  -8   3        5.76        6.76      1.10 o
   8  -8   3       31.59       33.63      2.99 o
 -12  -7   3       36.48       41.16      3.20 o
 -11  -7   3       32.19       47.41      3.43 o
 -10  -7   3      114.89      129.13      8.81 o
  -9  -7   3      135.80      147.57      9.80 o
  -8  -7   3       77.64       83.39      7.36 o
  -7  -7   3     1458.00     1442.03     35.33 o
  -6  -7   3      923.86      932.28     30.54 o
  -5  -7   3       14.03       15.83      3.13 o
  -4  -7   3       59.46       67.78      6.25 o
  -3  -7   3      238.17      210.32     10.87 o
  -2  -7   3      140.75      125.70      8.14 o
  -1  -7   3      213.73      213.73     10.64 o
   0  -7   3      239.94      224.80     11.04 o
   1  -7   3       44.72       38.34      4.40 o
   2  -7   3      320.47      318.33     36.71 o
   3  -7   3      789.10      758.69     15.99 o
   4  -7   3       65.45       59.50      3.34 o
   5  -7   3        5.31        5.66      1.26 o
   6  -7   3       47.05       47.30      3.55 o
   7  -7   3      185.80      193.59      6.95 o
   8  -7   3       68.01       85.50      4.93 o
   9  -7   3        1.43        3.09      0.94 o
 -12  -6   3        1.05        0.50      0.47 o
 -11  -6   3       16.83       15.25      2.03 o
 -10  -6   3       91.21       98.41      7.74 o
  -9  -6   3       49.48       45.00      3.83 o
  -8  -6   3      613.05      577.85     19.12 o
  -7  -6   3      283.85      262.79      7.75 o
  -6  -6   3      117.82      104.14      7.18 o
  -5  -6   3      159.07      161.67      9.74 o
  -4  -6   3     1079.31     1299.52     30.95 o
  -3  -6   3       38.53       56.14      5.06 o
  -2  -6   3      692.95      781.49     21.19 o
  -1  -6   3        0.41        0.43      0.61 o
   0  -6   3       88.48       82.31      5.97 o
   1  -6   3      288.23      285.38     10.05 o
   2  -6   3      150.38      186.67      6.63 o
   3  -6   3     1371.60     1395.37     67.36 o
   4  -6   3      203.02      178.16      5.76 o
   5  -6   3      538.47      534.44     22.01 o
   6  -6   3      186.77      202.13      7.61 o
   7  -6   3       16.72       15.24      1.96 o
   8  -6   3       12.56       11.96      1.63 o
   9  -6   3        3.88        2.40      1.18 o
 -12  -5   3       85.68       92.10      6.33 o
 -11  -5   3       60.43       65.68      4.21 o
 -10  -5   3        1.11       -0.09      1.10 o
  -9  -5   3       84.31       81.12      5.13 o
  -8  -5   3       11.59       16.15      1.88 o
  -7  -5   3       35.51       28.91      2.49 o
  -6  -5   3      166.93      189.76     10.59 o
  -5  -5   3      494.38      516.71     17.35 o
  -4  -5   3       17.27       16.82      2.82 o
  -3  -5   3      890.88     1160.09     26.34 o
  -2  -5   3       20.45       37.47      3.73 o
  -1  -5   3      878.27     1175.93     25.68 o
   0  -5   3      714.44      922.19     21.76 o
   1  -5   3      522.37      495.73     14.85 o
   2  -5   3      726.68      778.55     46.96 o
   3  -5   3        0.20        1.14      0.53 o
   4  -5   3       33.53       45.94      3.31 o
   5  -5   3       11.96       13.21      1.47 o
   6  -5   3       21.71       17.95      2.10 o
   7  -5   3      139.70      117.02      5.61 o
   8  -5   3        2.85        0.89      1.18 o
   9  -5   3        5.07        5.10      1.28 o
  10  -5   3        8.76        6.91      1.72 o
 -12  -4   3      114.39      105.12      6.77 o
 -11  -4   3       32.43       43.58      2.36 o
 -10  -4   3        9.73        8.60      1.20 o
  -9  -4   3       82.39       90.35      6.02 o
  -8  -4   3      501.53      467.43     11.41 o
  -7  -4   3      257.15      265.25     18.51 o
  -6  -4   3      200.05      203.11     10.29 o
  -5  -4   3      482.35      526.24     16.48 o
  -4  -4   3        0.71        1.94      0.91 o
  -3  -4   3      120.71      157.84      7.48 o
  -2  -4   3     6637.15     7607.62    115.87 o
  -1  -4   3       18.20       13.29      1.97 o
   0  -4   3     1477.59     1523.67     29.57 o
   1  -4   3      145.45      190.60      7.91 o
   2  -4   3       37.64       35.64      2.42 o
   3  -4   3       58.11       78.33      5.55 o
   4  -4   3      889.67      896.67     27.22 o
   5  -4   3        0.54        0.87      1.08 o
   6  -4   3       74.71       75.56      6.23 o
   7  -4   3       39.55       43.02      3.72 o
   8  -4   3      328.41      319.19     10.40 o
   9  -4   3       19.78       12.16      1.46 o
  10  -4   3        1.10        1.58      0.98 o
 -12  -3   3        9.11       12.05      1.56 o
 -11  -3   3      136.51      143.41      5.22 o
 -10  -3   3      149.77      159.98      5.01 o
  -9  -3   3       73.24       67.50      3.74 o
  -8  -3   3      199.05      181.98      7.01 o
  -7  -3   3      153.35      142.90      9.48 o
  -6  -3   3     1073.58     1135.79     24.35 o
  -5  -3   3       62.13       86.91      5.71 o
  -4  -3   3      431.64      624.90     16.43 o
  -3  -3   3     1339.09     1641.85     31.11 o
  -2  -3   3     1854.44     2022.31     35.82 o
  -1  -3   3      804.41      898.18     19.10 o
   0  -3   3     3790.37     3937.62     62.48 o
   1  -3   3      953.01      837.27     18.54 o
   2  -3   3        0.10        1.61      0.52 o
   3  -3   3     4287.39     4485.36     78.89 o
   4  -3   3      210.45      216.66      6.31 o
   5  -3   3       24.26       13.44      1.95 o
   6  -3   3       11.99       10.19      2.05 o
   7  -3   3     1195.23     1124.90     17.03 o
   8  -3   3      768.85      800.96     25.46 o
   9  -3   3       14.96       12.85      1.34 o
  10  -3   3        6.59        4.90      0.91 o
  11  -3   3        8.16        8.90      1.89 o
 -12  -2   3       19.66       26.10      2.69 o
 -11  -2   3       75.77       95.18      4.21 o
 -10  -2   3      114.40      103.51      4.73 o
  -9  -2   3        2.99        3.44      0.66 o
  -8  -2   3      131.34      113.41      3.32 o
  -7  -2   3      179.00      163.61      6.83 o
  -6  -2   3       14.02       11.71      1.74 o
  -5  -2   3      967.81      950.30     16.42 o
  -4  -2   3      461.30      546.14     10.14 o
  -3  -2   3      915.87     1058.53     21.35 o
  -2  -2   3     1586.97     1859.84     32.42 o
  -1  -2   3      172.73      164.02      6.08 o
   0  -2   3     2740.16     2756.36     44.70 o
   1  -2   3      141.74      140.21      5.76 o
   2  -2   3     1503.36     1411.07     26.52 o
   3  -2   3     1122.16     1136.01     70.70 o
   4  -2   3     5727.35     5877.38     93.24 o
   5  -2   3      124.46      121.80      4.37 o
   6  -2   3        3.87        0.63      0.86 o
   7  -2   3      408.25      377.26      8.86 o
   8  -2   3       14.42       12.01      1.09 o
   9  -2   3        2.57        1.05      0.67 o
  10  -2   3       67.55       69.63      3.05 o
  11  -2   3        1.54        0.96      0.65 o
 -12  -1   3        5.46        7.30      1.14 o
 -11  -1   3       80.68       97.28      4.19 o
 -10  -1   3        9.24       14.99      1.84 o
  -9  -1   3       10.45       15.11      1.52 o
  -8  -1   3      117.19      126.29      3.89 o
  -7  -1   3        6.15        5.63      1.27 o
  -6  -1   3      211.14      232.56      7.47 o
  -5  -1   3      989.10     1029.45     13.27 o
  -4  -1   3     1906.60     2060.20     27.47 o
  -3  -1   3     1574.50     1592.96     16.57 o
  -2  -1   3     2892.04     3041.19     58.03 o
  -1  -1   3     4117.64     3938.30     60.35 o
   0  -1   3      110.33      104.38      4.44 o
   1  -1   3     8887.47     8381.91    122.98 o
   2  -1   3     1265.09     1280.55     23.49 o
   3  -1   3     2478.26     2017.41     55.87 o
   4  -1   3     1185.04     1243.64     18.09 o
   5  -1   3      244.67      185.46      4.63 o
   6  -1   3      769.29      835.93     13.59 o
   7  -1   3      474.87      459.52     15.58 o
   8  -1   3      938.47      856.65     10.99 o
   9  -1   3      240.98      269.63      6.54 o
  10  -1   3        8.58        8.18      1.14 o
  11  -1   3       17.13       18.47      2.15 o
  12  -1   3        2.23        2.94      1.02 o
 -12   0   3        3.65        5.22      0.94 o
 -11   0   3       49.79       52.57      3.74 o
 -10   0   3      258.53      293.00      6.84 o
  -9   0   3        3.01        8.20      1.40 o
  -8   0   3      526.80      543.51      7.90 o
  -7   0   3      913.28      877.30     17.63 o
  -6   0   3      961.37      943.09     20.50 o
  -5   0   3       27.79       18.93      2.23 o
  -4   0   3     2141.19     2212.43     56.34 o
  -3   0   3     3449.08     3346.71     32.97 o
  -2   0   3     9968.60     9278.14     67.59 o
  -1   0   3     1272.65     1163.57     19.26 o
   0   0   3     1550.91     1350.78     23.92 o
   1   0   3     1633.13     1314.89     81.13 o
   2   0   3    11240.43    10745.75    108.81 o
   3   0   3      471.36      484.88      8.64 o
   4   0   3        4.17       16.59      2.13 o
   5   0   3      483.67      533.84      8.62 o
   6   0   3      100.00      110.62      4.65 o
   7   0   3      432.47      394.71     10.45 o
   8   0   3      883.19      838.32     17.02 o
   9   0   3      121.62      123.86      4.27 o
  10   0   3      815.53      906.77     15.02 o
  11   0   3       25.02       23.63      2.10 o
  12   0   3       15.34       13.29      2.48 o
  13   0   3       21.87       18.40      2.17 o
 -11   1   3       14.30       21.68      2.29 o
 -10   1   3        1.86        1.93      1.01 o
  -9   1   3      138.00      148.89      4.82 o
  -8   1   3       65.33       51.20      2.45 o
  -7   1   3       80.58       70.81      2.68 o
  -6   1   3       87.00      117.95      5.33 o
  -5   1   3      178.73      176.42      4.58 o
  -4   1   3     1356.56     1400.30     15.75 o
  -3   1   3       10.26       10.12      0.70 o
  -2   1   3     3300.87     3230.68     28.51 o
  -1   1   3    12221.46    10966.21    104.32 o
   0   1   3     4717.85     4466.11     58.42 o
   1   1   3      169.36      150.34      3.51 o
   2   1   3      972.91      998.15      9.95 o
   3   1   3      416.58      446.18      8.92 o
   4   1   3      164.06      150.64      3.46 o
   5   1   3       35.27       48.84      1.87 o
   6   1   3      627.28      587.38      9.28 o
   7   1   3      486.85      494.35     11.71 o
   8   1   3       34.44       34.68      1.72 o
   9   1   3      275.41      263.14      8.45 o
  10   1   3     1116.28     1237.59     15.68 o
  11   1   3       70.84       93.39      4.16 o
  12   1   3       22.26       23.14      3.54 o
  13   1   3        5.24        3.42      1.16 o
 -11   2   3       40.21       39.64      2.29 o
 -10   2   3        0.60        6.11      1.22 o
  -9   2   3       83.45       86.93      4.30 o
  -8   2   3       36.60       40.52      2.45 o
  -7   2   3       23.70       18.71      1.40 o
  -6   2   3        0.63        0.48      0.74 o
  -5   2   3      294.22      290.09      7.30 o
  -4   2   3      205.84      215.95      5.72 o
  -3   2   3      431.88      386.57      7.51 o
  -2   2   3     2177.89     2332.51     38.36 o
  -1   2   3     3506.19     3321.71     37.93 o
   0   2   3      292.99      299.28      7.20 o
   1   2   3     1491.34     1419.30     23.38 o
   2   2   3     1044.88      968.69     12.80 o
   3   2   3      361.61      370.03      7.65 o
   4   2   3       35.34       26.75      1.39 o
   5   2   3        1.78        2.94      0.59 o
   6   2   3       29.24       35.54      2.06 o
   7   2   3       47.91       54.12      3.54 o
   8   2   3       86.18       76.58      2.83 o
   9   2   3      131.51      115.93      3.65 o
  10   2   3      615.87      627.08     11.96 o
  11   2   3      490.76      507.71     15.58 o
  12   2   3        0.88        1.41      1.23 o
  13   2   3        1.92        1.14      0.74 o
 -11   3   3       21.09       24.09      2.83 o
 -10   3   3        2.36        1.41      0.80 o
  -9   3   3        4.33        1.00      0.76 o
  -8   3   3       51.50       46.10      2.66 o
  -7   3   3        2.15        3.22      0.78 o
  -6   3   3      543.95      513.18      9.85 o
  -5   3   3      580.04      672.63     12.86 o
  -4   3   3      758.35      937.81     15.19 o
  -3   3   3      186.51      174.63      7.15 o
  -2   3   3     2883.38     2850.61     46.54 o
  -1   3   3    12147.71    12259.37    295.07 o
   0   3   3       14.84        7.76      1.02 o
   1   3   3     1762.75     1622.28     47.39 o
   2   3   3      738.46      710.82      7.69 o
   3   3   3     3165.85     3107.86     40.97 o
   4   3   3       10.20       10.49      1.60 o
   5   3   3      634.06      789.34     13.06 o
   6   3   3      386.42      492.92     10.30 o
   7   3   3        0.23        2.38      0.90 o
   8   3   3        6.88        6.13      0.92 o
   9   3   3      322.60      316.18      7.16 o
  10   3   3     1001.49     1085.75     17.00 o
  11   3   3      218.36      239.87      8.67 o
  12   3   3       40.15       39.15      4.84 o
  13   3   3        0.86        1.69      1.14 o
 -10   4   3        5.87        8.06      1.36 o
  -9   4   3        7.67        5.90      1.08 o
  -8   4   3        4.50        1.38      0.81 o
  -7   4   3       48.31       32.98      2.22 o
  -6   4   3      462.19      445.15     10.08 o
  -5   4   3       64.77       62.37      3.66 o
  -4   4   3       13.14       13.93      2.29 o
  -3   4   3        1.33        1.65      0.80 o
  -2   4   3      211.04      281.56      9.32 o
  -1   4   3     4598.45     4447.03     75.20 o
   0   4   3      799.88      812.99     11.50 o
   1   4   3       17.50       25.58      1.48 o
   2   4   3      280.16      299.81      5.83 o
   3   4   3       74.59       69.62      2.49 o
   4   4   3      177.25      169.39     12.71 o
   5   4   3       92.68      128.94      6.74 o
   6   4   3       11.61        4.43      1.36 o
   7   4   3     2931.85     3172.36     57.37 o
   8   4   3        1.98        4.79      1.19 o
   9   4   3       81.60       74.61      3.35 o
  10   4   3      363.76      396.51      9.36 o
  11   4   3       49.21       46.94      3.77 o
  12   4   3       94.34       88.10      7.16 o
  13   4   3        5.15        2.93      1.16 o
 -10   5   3        0.83        5.32      1.53 o
  -9   5   3       46.65       46.44      3.24 o
  -8   5   3      250.47      252.14      8.51 o
  -7   5   3        9.51        8.99      1.19 o
  -6   5   3       13.29       14.54      1.29 o
  -5   5   3      373.30      329.51      6.20 o
  -4   5   3      527.78      510.13     16.42 o
  -3   5   3      110.99      142.83      7.45 o
  -2   5   3      513.30      643.92     16.78 o
  -1   5   3        5.52        5.15      0.85 o
   0   5   3     2103.73     2248.38     45.00 o
   1   5   3        0.33        0.89      0.37 o
   2   5   3      592.18      684.57     10.83 o
   3   5   3      966.32     1001.87     14.27 o
   4   5   3        1.11        1.22      1.28 o
   5   5   3        7.67        4.91      1.41 o
   6   5   3      161.39      180.38      9.20 o
   7   5   3     6740.59     7671.83    122.10 o
   8   5   3        3.74        6.01      1.25 o
   9   5   3       26.85       24.67      1.88 o
  10   5   3        2.38        1.38      0.56 o
  11   5   3       36.23       46.14      2.95 o
  12   5   3       54.95       58.65      5.64 o
  13   5   3        0.72        1.21      0.97 o
 -10   6   3        7.79        6.76      1.38 o
  -9   6   3        7.21        8.10      1.21 o
  -8   6   3        8.64        7.80      1.34 o
  -7   6   3       41.80       54.36      3.17 o
  -6   6   3        1.85        0.95      0.61 o
  -5   6   3      215.56      198.00      5.80 o
  -4   6   3       15.05       18.90      2.13 o
  -3   6   3      136.84      152.31      8.45 o
  -2   6   3      143.27      163.84      8.19 o
  -1   6   3      403.98      426.74     13.30 o
   0   6   3     1514.69     1690.00     22.34 o
   1   6   3       15.39       10.26      1.18 o
   2   6   3        0.08        1.16      0.55 o
   3   6   3       29.22       35.48      2.17 o
   4   6   3      342.78      342.63      7.42 o
   5   6   3      870.12      909.32     22.97 o
   6   6   3       67.49       75.11      6.00 o
   7   6   3      369.23      419.37     15.90 o
   8   6   3       17.26       15.25      1.59 o
   9   6   3       87.87       89.52      4.08 o
  10   6   3       55.05       53.80      2.75 o
  11   6   3       20.43       19.84      1.88 o
  12   6   3       94.22      102.23      7.30 o
  13   6   3       10.48       12.04      2.26 o
  -9   7   3        0.63        2.12      1.07 o
  -8   7   3       12.09       12.87      1.60 o
  -7   7   3       17.92       18.95      2.24 o
  -6   7   3       62.48       51.39      3.11 o
  -5   7   3       23.16       26.06      2.17 o
  -4   7   3        8.50       14.50      1.97 o
  -3   7   3       24.73       14.11      1.88 o
  -2   7   3        1.73        5.81      1.47 o
  -1   7   3      501.82      531.12     16.41 o
   0   7   3      124.45      148.40      5.19 o
   1   7   3     1087.89     1122.33     17.46 o
   2   7   3      498.10      546.99     10.90 o
   3   7   3     3571.92     3996.65     98.45 o
   4   7   3        7.76        8.45      1.17 o
   5   7   3      566.58      529.29     17.04 o
   6   7   3      510.89      562.96     18.70 o
   7   7   3      733.88      715.12     68.94 o
   8   7   3       19.58       19.94      1.87 o
   9   7   3        7.67       12.82      1.50 o
  10   7   3        0.04        0.37      0.51 o
  11   7   3       38.68       47.87      3.65 o
  12   7   3       68.94       56.62      5.22 o
  13   7   3        3.71        4.16      1.36 o
  -9   8   3        0.07        1.82      0.71 o
  -8   8   3       23.13       28.90      3.14 o
  -7   8   3        0.42        0.56      1.21 o
  -6   8   3       40.66       24.91      2.63 o
  -5   8   3      108.26       94.85      5.40 o
  -4   8   3       31.81       47.26      5.18 o
  -3   8   3        0.08       -0.31      0.49 o
  -2   8   3      234.83      230.00     17.39 o
  -1   8   3      563.18      608.38     19.09 o
   0   8   3       46.67       39.54      4.18 o
   1   8   3       65.30       79.43      4.09 o
   2   8   3      623.21      608.56     12.44 o
   3   8   3      914.57      970.68     16.67 o
   4   8   3       67.88      111.55      4.92 o
   5   8   3       46.12       45.19      4.89 o
   6   8   3       57.70       68.56      6.85 o
   7   8   3        9.07        7.69      1.70 o
   8   8   3      402.45      384.56     11.14 o
   9   8   3        2.54        0.83      0.81 o
  10   8   3        2.56        2.66      0.75 o
  11   8   3        3.50        3.12      0.54 o
  12   8   3        8.02        8.40      1.92 o
  13   8   3        3.95        3.38      1.07 o
  -8   9   3       12.09       16.53      1.92 o
  -7   9   3        1.70        1.00      0.50 o
  -6   9   3       26.29       27.58      2.61 o
  -5   9   3      299.79      341.03     13.07 o
  -4   9   3        7.77        8.81      2.26 o
  -3   9   3       25.28       21.95      3.49 o
  -2   9   3       12.26       12.82      1.90 o
  -1   9   3      167.95      145.24      7.35 o
   0   9   3        0.72        0.84      0.48 o
   1   9   3      526.78      508.94     35.61 o
   2   9   3       13.47       11.79      1.64 o
   3   9   3      399.31      396.34     18.43 o
   4   9   3      226.95      275.90     12.61 o
   5   9   3     1687.27     1671.18     26.23 o
   6   9   3       63.08       56.44      3.23 o
   7   9   3      261.77      241.47      8.66 o
   8   9   3      229.53      217.93     11.22 o
   9   9   3       14.34       14.48      2.10 o
  10   9   3       13.97       11.97      1.39 o
  11   9   3       15.18       16.56      1.34 o
  12   9   3       40.87       38.81      3.80 o
  13   9   3        0.04       -0.40      0.40 o
  -7  10   3       19.09       16.89      2.05 o
  -6  10   3        1.07        2.71      0.79 o
  -5  10   3       27.51       33.47      2.87 o
  -4  10   3        0.45       -0.23      0.82 o
  -3  10   3       22.80       30.46      4.20 o
  -2  10   3      118.84      119.70      8.31 o
  -1  10   3      684.75      680.26     20.98 o
   0  10   3      589.89      548.21     14.66 o
   1  10   3       39.14       40.57      2.68 o
   2  10   3      100.87       84.24      4.86 o
   3  10   3       19.29       21.41      1.95 o
   4  10   3      200.00      208.51      7.54 o
   5  10   3       15.37       18.80      2.15 o
   6  10   3      255.10      238.09      7.12 o
   7  10   3      109.35      104.41      5.51 o
   8  10   3      115.01      134.85      8.88 o
   9  10   3        0.16        1.42      0.96 o
  10  10   3       20.77       21.48      2.40 o
  11  10   3       27.96       26.92      1.94 o
  12  10   3        2.99        1.84      0.74 o
  -5  11   3       21.11       19.15      1.84 o
  -4  11   3        1.16        0.26      1.31 o
  -3  11   3        9.87        8.54      2.03 o
  -2  11   3       56.17       61.54      5.82 o
  -1  11   3       10.55       13.49      1.98 o
   0  11   3      512.37      512.34     12.88 o
   1  11   3       23.06       25.68      2.70 o
   2  11   3      143.71      147.19      9.76 o
   3  11   3       33.74       34.08      4.01 o
   4  11   3       48.51       47.01      3.87 o
   5  11   3        0.84        0.90      0.80 o
   6  11   3       71.18       79.35      4.92 o
   7  11   3       23.91       21.95      2.58 o
   8  11   3        0.29        1.17      0.90 o
   9  11   3       12.44       14.78      2.18 o
  10  11   3       26.87       39.31      2.45 o
  11  11   3        0.44        0.01      0.42 o
  -4  12   3        0.78       -0.29      0.44 o
  -3  12   3       33.75       40.35      3.22 o
  -2  12   3        1.97        2.81      1.14 o
  -1  12   3      248.01      230.50      9.49 o
   0  12   3        9.72        9.24      1.75 o
   1  12   3        6.40        8.53      1.66 o
   2  12   3        7.53        8.47      2.17 o
   3  12   3       36.55       42.29      5.12 o
   4  12   3      132.11      157.43      9.94 o
   5  12   3      267.21      277.73     13.48 o
   6  12   3       16.27       17.06      2.26 o
   7  12   3        0.10        0.67      0.77 o
   8  12   3        1.84        4.63      1.17 o
   9  12   3       28.77       34.20      3.01 o
  10  12   3        0.15        0.41      0.64 o
  11  12   3       54.19       49.34      4.06 o
  -3  13   3       51.69       47.53      6.32 o
  -2  13   3       30.31       39.85      3.77 o
  -1  13   3       19.80       14.93      2.44 o
   0  13   3       48.62       50.53      3.30 o
   1  13   3        0.27       -0.36      0.47 o
   2  13   3      134.57      130.08      8.71 o
   3  13   3       17.62       13.29      2.77 o
   4  13   3       42.19       46.69      5.13 o
   5  13   3        3.77        6.88      1.94 o
   6  13   3        0.37        0.21      0.72 o
   7  13   3        9.89        5.95      1.80 o
   8  13   3        9.20        8.85      2.01 o
   9  13   3       20.42       26.55      3.42 o
  10  13   3        2.50        1.66      0.82 o
  -1  14   3       11.78       12.77      1.85 o
   0  14   3        0.40        0.31      0.66 o
   1  14   3       26.93       24.78      2.19 o
   2  14   3        2.45        0.61      0.66 o
   3  14   3        2.43        1.40      0.87 o
   4  14   3        9.62       13.50      2.55 o
   5  14   3        3.54        4.85      1.66 o
   6  14   3        3.96        5.45      1.71 o
   7  14   3        4.01        1.85      0.76 o
   8  14   3        0.87        0.35      0.86 o
   9  14   3        3.64        4.96      1.28 o
  10  14   3        1.03        2.54      0.85 o
   2  15   3        7.69       11.23      1.91 o
   3  15   3        0.01        0.33      0.59 o
   4  15   3        2.39        1.73      0.95 o
   5  15   3        5.35        6.27      1.55 o
   6  15   3        4.04        2.83      0.68 o
   7  15   3        0.82        0.00      0.34 o
   8  15   3       21.93       18.08      2.11 o
  -6 -14   4        6.81       12.22      1.76 o
  -5 -14   4        9.77        9.70      1.71 o
  -4 -14   4        0.63        1.23      0.71 o
  -3 -14   4        0.07       -0.30      0.37 o
  -8 -13   4       28.79       28.98      2.71 o
  -7 -13   4       71.60       73.94      5.18 o
  -6 -13   4       11.31       20.87      3.05 o
  -5 -13   4        7.10        5.68      1.66 o
  -4 -13   4        0.99        0.98      0.54 o
  -3 -13   4        6.43        4.99      1.08 o
  -2 -13   4        2.12        2.11      0.80 o
  -1 -13   4       46.49       48.58      4.28 o
   0 -13   4        9.14       11.50      1.91 o
   1 -13   4        3.41        2.75      0.88 o
   2 -13   4       62.97       59.38      3.52 o
  -9 -12   4       23.43       18.67      1.96 o
  -8 -12   4       20.50       21.78      2.84 o
  -7 -12   4       17.97       13.04      2.44 o
  -6 -12   4      108.47       91.12      7.34 o
  -5 -12   4       12.44       11.98      1.79 o
  -4 -12   4        0.96        0.15      0.76 o
  -3 -12   4        7.06        7.72      1.50 o
  -2 -12   4       91.61      117.10      5.70 o
  -1 -12   4       32.94       36.96      3.00 o
   0 -12   4        1.05        0.37      0.73 o
   1 -12   4        0.38        1.21      0.78 o
   2 -12   4       42.01       53.53      4.37 o
   3 -12   4        2.63        1.12      0.78 o
 -10 -11   4       66.51       60.53      4.12 o
  -9 -11   4       33.02       30.96      2.71 o
  -8 -11   4        9.90        9.08      1.51 o
  -7 -11   4        3.58        3.86      1.27 o
  -6 -11   4       48.11       34.40      2.97 o
  -5 -11   4        8.43       14.82      2.87 o
  -4 -11   4       11.24       10.55      2.61 o
  -3 -11   4        3.95        4.32      1.20 o
  -2 -11   4       49.85       32.33      3.90 o
  -1 -11   4       52.85       59.13      4.25 o
   0 -11   4        0.60       -0.13      1.04 o
   1 -11   4        7.49        6.96      1.99 o
   2 -11   4       15.99       16.80      2.81 o
   3 -11   4        3.76        6.14      1.57 o
   4 -11   4        1.70        2.37      1.00 o
   5 -11   4        2.53        3.91      0.91 o
 -11 -10   4        3.85        0.88      0.45 o
 -10 -10   4       44.48       44.76      2.87 o
  -9 -10   4       30.21       24.71      2.43 o
  -8 -10   4        3.00        3.61      1.41 o
  -7 -10   4       40.43       26.80      4.19 o
  -6 -10   4        4.32        1.36      0.82 o
  -5 -10   4        0.03       -0.43      0.81 o
  -4 -10   4      465.22      427.94     17.49 o
  -3 -10   4        1.51        1.02      0.82 o
  -2 -10   4      162.16      141.21      9.63 o
  -1 -10   4        2.12        0.98      1.08 o
   0 -10   4      137.92      151.99      6.91 o
   1 -10   4       14.11       15.91      3.18 o
   2 -10   4       54.36       55.09      5.64 o
   3 -10   4       52.26       59.25      5.54 o
   4 -10   4       49.03       44.66      4.53 o
   5 -10   4        1.81        5.17      1.37 o
   6 -10   4       55.77       51.85      3.38 o
 -11  -9   4        0.75        1.37      0.59 o
 -10  -9   4        0.73        1.48      1.06 o
  -9  -9   4       10.88        6.65      1.85 o
  -8  -9   4        4.03        3.34      1.56 o
  -7  -9   4        0.68        2.08      1.08 o
  -6  -9   4      363.73      340.40     10.96 o
  -5  -9   4       45.99       38.57      3.53 o
  -4  -9   4        3.61        1.33      0.66 o
  -3  -9   4       32.22       25.23      2.34 o
  -2  -9   4       17.93       12.78      1.73 o
  -1  -9   4       30.30       30.65      3.96 o
   0  -9   4      125.81      116.20      6.00 o
   1  -9   4       47.60       51.23      5.67 o
   2  -9   4      111.86      124.25      8.77 o
   3  -9   4      208.32      204.08     22.81 o
   4  -9   4       12.99       12.25      1.82 o
   5  -9   4        3.59        1.82      0.61 o
   6  -9   4        5.71        5.26      0.96 o
   7  -9   4       21.75       15.44      1.72 o
 -12  -8   4       46.04       42.17      2.28 o
 -11  -8   4        0.99        1.61      1.06 o
 -10  -8   4        0.50       -0.32      0.91 o
  -9  -8   4        0.13        0.49      0.85 o
  -8  -8   4        6.81       11.03      2.80 o
  -7  -8   4        0.39       -1.66      1.71 o
  -6  -8   4      449.72      434.59     23.35 o
  -5  -8   4      257.68      256.79      9.84 o
  -4  -8   4      193.97      160.54     12.04 o
  -3  -8   4       78.22       85.70      5.19 o
  -2  -8   4       35.48       27.57      2.88 o
  -1  -8   4      258.04      251.73      9.00 o
   0  -8   4      129.14      106.16      6.18 o
   1  -8   4      328.11      295.73     13.70 o
   2  -8   4       11.75       11.75      1.51 o
   3  -8   4       75.92       75.42      9.57 o
   4  -8   4       88.87       91.88      5.06 o
   5  -8   4        2.24        2.26      0.64 o
   6  -8   4        1.64        0.55      1.19 o
   7  -8   4        0.45       -0.34      0.57 o
   8  -8   4       11.90       15.50      2.08 o
 -12  -7   4       50.79       42.65      5.36 o
 -11  -7   4       95.32       99.67      4.91 o
 -10  -7   4       96.22      100.18      7.57 o
  -9  -7   4       15.16        9.46      2.34 o
  -8  -7   4       15.22       12.24      2.82 o
  -7  -7   4      117.90      115.90     10.42 o
  -6  -7   4       48.94       53.31      4.37 o
  -5  -7   4     1134.13     1147.23     47.99 o
  -4  -7   4      797.31      875.38     26.65 o
  -3  -7   4      261.55      283.07     13.58 o
  -2  -7   4      345.87      395.34     16.14 o
  -1  -7   4      174.86      159.56      9.84 o
   0  -7   4      464.25      452.49     17.17 o
   1  -7   4      240.04      194.90     10.31 o
   2  -7   4       88.25       71.57      3.65 o
   3  -7   4     2430.55     2320.09     41.26 o
   4  -7   4      111.61      122.62      5.95 o
   5  -7   4       45.95       43.68      3.48 o
   6  -7   4       34.97       36.42      3.12 o
   7  -7   4       71.26       75.63      4.11 o
   8  -7   4        0.46        1.28      0.71 o
   9  -7   4        2.34        3.95      1.07 o
 -12  -6   4        1.53        0.76      0.69 o
 -11  -6   4       22.67       26.82      2.56 o
 -10  -6   4      202.60      175.79     10.47 o
  -9  -6   4       11.99       21.38      3.69 o
  -8  -6   4        6.30        1.88      0.94 o
  -7  -6   4      394.05      387.74     19.42 o
  -6  -6   4       52.93       60.14      3.83 o
  -5  -6   4     2990.55     3369.13     65.87 o
  -4  -6   4      452.80      472.94     17.72 o
  -3  -6   4      269.33      304.30     13.29 o
  -2  -6   4      201.89      207.52     10.51 o
  -1  -6   4      461.59      474.16     16.58 o
   0  -6   4      540.94      586.83     18.69 o
   1  -6   4      124.19      133.03      5.76 o
   2  -6   4     1630.37     1702.30     37.64 o
   3  -6   4      121.02      118.82      5.10 o
   4  -6   4        0.62        0.23      0.49 o
   5  -6   4      119.43      111.94      5.57 o
   6  -6   4       13.39       10.66      1.70 o
   7  -6   4       22.81       18.98      2.16 o
   8  -6   4        4.11        0.73      0.93 o
   9  -6   4       89.69      102.10      6.12 o
 -12  -5   4        9.30        8.27      1.22 o
 -11  -5   4        1.75        3.06      1.05 o
 -10  -5   4        8.46       16.46      2.30 o
  -9  -5   4      116.46      117.22      6.23 o
  -8  -5   4      825.82      867.66     31.20 o
  -7  -5   4      179.26      183.74      5.98 o
  -6  -5   4      363.34      393.45     16.67 o
  -5  -5   4      125.11      174.42     10.27 o
  -4  -5   4     1416.59     1619.93     36.38 o
  -3  -5   4      333.53      361.33     13.81 o
  -2  -5   4       47.29       42.34      4.30 o
  -1  -5   4      406.44      484.27     15.64 o
   0  -5   4       73.56       76.15      5.66 o
   1  -5   4     1199.94     1278.36     29.04 o
   2  -5   4      608.80      624.45     13.28 o
   3  -5   4        0.79        3.69      1.49 o
   4  -5   4      780.37      798.69     19.75 o
   5  -5   4       62.09       54.48      3.10 o
   6  -5   4       70.78       66.02      4.44 o
   7  -5   4       47.48       47.72      5.21 o
   8  -5   4      136.99      146.96      9.07 o
   9  -5   4      194.98      206.10      9.87 o
  10  -5   4        1.49        0.11      0.50 o
 -12  -4   4        0.12        1.96      1.07 o
 -11  -4   4        1.56       -0.13      0.61 o
 -10  -4   4       40.31       41.69      2.95 o
  -9  -4   4      350.35      352.88     11.10 o
  -8  -4   4       50.11       42.76      4.05 o
  -7  -4   4     1088.84     1075.82     16.88 o
  -6  -4   4     1180.72     1304.68     23.12 o
  -5  -4   4      531.68      596.25     19.05 o
  -4  -4   4       67.34       80.73      6.05 o
  -3  -4   4     1774.77     2072.21     40.48 o
  -2  -4   4      251.90      281.44     10.89 o
  -1  -4   4      129.82      174.41      8.08 o
   0  -4   4      301.93      382.41     12.57 o
   1  -4   4      388.40      400.11     13.12 o
   2  -4   4      212.60      213.72      6.76 o
   3  -4   4       86.83       72.81      5.82 o
   4  -4   4        0.76        0.54      0.42 o
   5  -4   4       36.04       46.13      5.02 o
   6  -4   4        4.72        4.94      1.06 o
   7  -4   4        8.68        5.37      1.77 o
   8  -4   4       33.26       26.93      3.88 o
   9  -4   4      102.88      103.24      7.26 o
  10  -4   4        0.27        0.23      0.82 o
 -12  -3   4       37.39       27.35      3.18 o
 -11  -3   4       19.20       14.46      1.56 o
 -10  -3   4       86.65      102.49      3.94 o
  -9  -3   4       75.22       84.99      4.45 o
  -8  -3   4       55.46       65.74      4.65 o
  -7  -3   4      315.22      286.23      9.08 o
  -6  -3   4      524.88      514.23     15.06 o
  -5  -3   4       65.34       67.37      3.87 o
  -4  -3   4      768.71      839.75     21.10 o
  -3  -3   4       81.59       93.10      5.72 o
  -2  -3   4       12.79       14.06      2.15 o
  -1  -3   4       41.49       59.49      4.29 o
   0  -3   4     3311.44     3301.75     55.33 o
   1  -3   4       95.83      102.46      5.79 o
   2  -3   4       10.82       12.02      2.07 o
   3  -3   4      349.05      401.86      9.53 o
   4  -3   4      977.68      941.34     24.18 o
   5  -3   4     1073.05     1111.24     23.59 o
   6  -3   4      955.77      882.19     17.28 o
   7  -3   4      555.64      479.22      9.88 o
   8  -3   4       16.87       15.28      1.74 o
   9  -3   4      213.64      223.43      6.64 o
  10  -3   4        3.60        1.61      1.69 o
  11  -3   4       28.68       32.09      3.29 o
 -12  -2   4       21.61       21.98      3.97 o
 -11  -2   4       89.33      101.84      4.22 o
 -10  -2   4       13.01        8.75      1.09 o
  -9  -2   4       30.82       33.65      2.26 o
  -8  -2   4       79.68       74.58      2.99 o
  -7  -2   4       30.96       24.98      2.09 o
  -6  -2   4       20.36       29.98      3.69 o
  -5  -2   4      459.51      472.77     23.37 o
  -4  -2   4     2416.94     2432.58     63.96 o
  -3  -2   4     3791.48     4035.61     65.83 o
  -2  -2   4     1062.87     1145.76     23.63 o
  -1  -2   4       74.49       63.30      4.10 o
   0  -2   4      297.61      293.83      9.49 o
   1  -2   4      199.28      172.42      7.28 o
   2  -2   4      786.25      721.68     17.50 o
   3  -2   4      807.85      883.44     14.25 o
   4  -2   4        7.21        9.87      1.88 o
   5  -2   4     1270.81     1369.29     42.59 o
   6  -2   4       88.19      129.91     10.84 o
   7  -2   4        6.50       10.09      1.23 o
   8  -2   4       73.86       68.59      3.72 o
   9  -2   4       98.01       94.62      4.38 o
  10  -2   4        0.66        1.28      0.52 o
  11  -2   4        5.15        6.18      1.14 o
 -12  -1   4        2.58        3.18      0.94 o
 -11  -1   4       29.04       35.73      2.44 o
 -10  -1   4       90.89       96.34      4.47 o
  -9  -1   4       41.50       36.27      2.11 o
  -8  -1   4       40.21       33.59      1.82 o
  -7  -1   4      652.41      580.36     13.44 o
  -6  -1   4     1929.32     1888.23     27.88 o
  -5  -1   4      497.46      470.63      9.87 o
  -4  -1   4        6.36        5.03      0.72 o
  -3  -1   4       56.59       61.17      2.24 o
  -2  -1   4      139.49      119.58      3.55 o
  -1  -1   4     1899.26     1739.61     31.15 o
   0  -1   4      778.94      743.92     16.57 o
   1  -1   4     2490.76     2427.88     41.65 o
   2  -1   4      214.37      243.27      8.43 o
   3  -1   4      369.57      363.96      7.57 o
   4  -1   4        8.36        7.39      0.80 o
   5  -1   4     5980.08     6063.97    167.97 o
   6  -1   4      142.58      168.24      6.13 o
   7  -1   4       87.85       89.12      4.81 o
   8  -1   4       38.54       37.72      2.28 o
   9  -1   4       86.44       87.08      4.47 o
  10  -1   4        0.73        1.53      1.22 o
  11  -1   4       10.49        9.27      1.27 o
  12  -1   4        2.52        0.32      0.61 o
 -12   0   4       34.76       19.75      2.25 o
 -11   0   4       22.48       26.75      2.60 o
 -10   0   4      240.89      266.15      6.36 o
  -9   0   4      328.88      351.72      7.69 o
  -8   0   4      352.82      329.90      6.51 o
  -7   0   4       45.80       53.06      2.37 o
  -6   0   4     2072.36     1908.34     28.11 o
  -5   0   4     1087.22     1083.49     17.41 o
  -4   0   4       41.34       36.07      1.61 o
  -3   0   4       10.81        9.42      0.75 o
  -2   0   4       41.20       40.56      1.43 o
  -1   0   4     5142.34     4717.40     35.64 o
   0   0   4       55.43       56.45      3.53 o
   1   0   4      296.34      326.93      9.56 o
   2   0   4    15985.97    14584.31    482.84 o
   3   0   4     1504.19     1497.55     15.54 o
   4   0   4     1737.14     1735.09     34.34 o
   5   0   4       74.40       74.75      2.82 o
   6   0   4      513.47      447.99      8.35 o
   7   0   4      542.99      530.20     12.15 o
   8   0   4        1.49        1.58      0.51 o
   9   0   4       75.84       77.70      3.91 o
  10   0   4      431.80      471.73     10.25 o
  11   0   4        2.94        3.03      0.92 o
  12   0   4        0.39       -0.56      1.31 o
 -11   1   4        4.69       12.97      1.70 o
 -10   1   4       11.51       12.72      1.60 o
  -9   1   4       67.53       75.02      3.95 o
  -8   1   4        4.62        8.57      1.09 o
  -7   1   4       94.34       95.15      3.59 o
  -6   1   4       14.07       11.76      1.64 o
  -5   1   4        1.36        1.15      0.46 o
  -4   1   4      263.28      299.40      5.87 o
  -3   1   4     1672.35     1729.14     17.34 o
  -2   1   4     2046.13     2048.75     25.01 o
  -1   1   4     1612.62     1456.36     17.82 o
   0   1   4      400.76      393.31     11.73 o
   1   1   4    20127.46    18408.01    739.39 o
   2   1   4    35371.45    31514.75    880.43 o
   3   1   4     2938.43     2827.59     26.00 o
   4   1   4      152.28      120.16      3.11 o
   5   1   4     1940.64     2139.25     19.41 o
   6   1   4        0.45        1.10      0.37 o
   7   1   4     1080.85     1098.96     22.74 o
   8   1   4      535.05      496.64      8.78 o
   9   1   4       93.55       81.58      4.34 o
  10   1   4       81.55       94.85      4.34 o
  11   1   4       17.64       21.83      2.01 o
  12   1   4        0.20       -1.12      1.49 o
  13   1   4        4.01        2.74      0.95 o
 -11   2   4        0.95       -0.72      0.86 o
 -10   2   4        2.27        4.94      1.14 o
  -9   2   4        3.51        5.00      1.13 o
  -8   2   4       12.64       17.30      1.90 o
  -7   2   4       21.32       28.34      1.94 o
  -6   2   4      455.44      460.65     15.50 o
  -5   2   4      354.49      367.32      8.73 o
  -4   2   4      253.40      244.46      6.33 o
  -3   2   4      977.49     1095.43     15.48 o
  -2   2   4      457.85      469.70      7.83 o
  -1   2   4     7582.17     7125.12     69.91 o
   0   2   4     2829.80     2672.06     91.32 o
   1   2   4    19837.98    19144.13    266.37 o
   2   2   4    37242.93    32968.19   1095.86 o
   3   2   4      974.91     1050.96     19.16 o
   4   2   4       77.70      105.98      2.90 o
   5   2   4      348.02      396.44      8.78 o
   6   2   4      540.02      603.90     13.15 o
   7   2   4       75.29       85.08      3.45 o
   8   2   4        1.35        2.41      1.34 o
   9   2   4       44.01       35.71      2.22 o
  10   2   4       27.59       30.20      2.43 o
  11   2   4        2.39        5.45      1.44 o
  12   2   4      127.75      125.36      5.65 o
  13   2   4        1.94        2.48      1.13 o
 -11   3   4        1.41        1.94      0.78 o
 -10   3   4        9.32        8.69      2.18 o
  -9   3   4      106.70      120.42      4.87 o
  -8   3   4       18.24       13.06      1.60 o
  -7   3   4        4.16        3.47      0.93 o
  -6   3   4       70.16       61.86      2.50 o
  -5   3   4       13.34       13.62      1.65 o
  -4   3   4      318.96      338.25      8.10 o
  -3   3   4      335.74      304.63      7.08 o
  -2   3   4      268.73      286.44      9.31 o
  -1   3   4     2913.02     3145.15     34.78 o
   0   3   4     2340.39     2347.87     27.00 o
   1   3   4    20788.95    20435.00    657.02 o
   2   3   4    27251.04    26313.67    235.29 o
   3   3   4     1366.55     1444.15     15.43 o
   4   3   4       10.21       23.06      1.68 o
   5   3   4     1742.29     2112.94     26.88 o
   6   3   4       20.39       26.34      2.15 o
   7   3   4      487.82      528.63      9.73 o
   8   3   4      284.40      263.49      7.00 o
   9   3   4      119.81      113.05      4.15 o
  10   3   4       15.76       15.91      2.18 o
  11   3   4       86.79       92.35      5.27 o
  12   3   4        0.79        0.74      0.80 o
  13   3   4        0.12        0.31      0.61 o
 -10   4   4       36.34       40.56      2.75 o
  -9   4   4       96.88      101.95      5.05 o
  -8   4   4       56.25       64.69      3.62 o
  -7   4   4        1.72        1.26      0.84 o
  -6   4   4      207.90      245.56      5.32 o
  -5   4   4       14.37       15.52      1.81 o
  -4   4   4        0.23        6.89      4.08 o
  -3   4   4      236.48      338.28     11.70 o
  -2   4   4     2039.18     2321.16     41.27 o
  -1   4   4     4069.29     4286.59    144.95 o
   0   4   4      240.66      242.66      5.31 o
   1   4   4       84.51      106.33      3.50 o
   2   4   4     8313.95     8260.31     86.00 o
   3   4   4      711.77      619.47     10.02 o
   4   4   4      490.11      476.43     41.98 o
   5   4   4      376.92      439.19     13.81 o
   6   4   4       40.07       54.16      4.66 o
   7   4   4       35.76       33.05      3.76 o
   8   4   4      121.10      104.74      5.28 o
   9   4   4      138.82      130.72      4.46 o
  10   4   4       59.72       63.66      3.55 o
  11   4   4        6.97        9.84      1.73 o
  12   4   4        0.78        0.57      0.79 o
  13   4   4        5.22        5.52      1.61 o
 -10   5   4        4.96        5.05      1.95 o
  -9   5   4        8.31       20.23      2.09 o
  -8   5   4       54.41       62.29      4.06 o
  -7   5   4       25.91       19.42      3.45 o
  -6   5   4        5.90        3.55      0.68 o
  -5   5   4      112.53      102.84      2.99 o
  -4   5   4       92.42       98.73      4.72 o
  -3   5   4       19.83       33.92      3.72 o
  -2   5   4     1000.29     1338.77     28.23 o
  -1   5   4     4855.69     5274.56    171.32 o
   0   5   4      822.69      889.98     13.42 o
   1   5   4      766.09      729.10     11.70 o
   2   5   4        6.15        3.98      0.71 o
   3   5   4      612.76      596.68     10.24 o
   4   5   4      457.66      458.23     29.28 o
   5   5   4      263.04      302.41     11.53 o
   6   5   4      422.69      503.10     16.53 o
   7   5   4        8.85        7.97      2.11 o
   8   5   4       37.59       32.49      2.00 o
   9   5   4        6.34        2.98      0.72 o
  10   5   4      125.91      128.62      5.07 o
  11   5   4       29.10       25.50      2.71 o
  12   5   4        0.60        0.13      1.20 o
  13   5   4        7.79        7.05      1.73 o
 -10   6   4        6.20       12.52      1.73 o
  -9   6   4       43.47       45.21      2.82 o
  -8   6   4       79.82       57.49      3.68 o
  -7   6   4       13.55       13.01      1.98 o
  -6   6   4        1.12        4.65      1.03 o
  -5   6   4        0.80        0.66      0.44 o
  -4   6   4      126.08      115.94      6.57 o
  -3   6   4      849.57      871.16     23.53 o
  -2   6   4      537.38      649.57     18.43 o
  -1   6   4     1441.30     1502.12     31.04 o
   0   6   4      806.39      810.51     18.49 o
   1   6   4     1582.68     1715.69     27.62 o
   2   6   4       31.62       22.50      1.77 o
   3   6   4     2112.16     2203.27     27.89 o
   4   6   4      179.61      184.82      5.35 o
   5   6   4       85.51       90.59      6.46 o
   6   6   4      179.97      210.73     10.66 o
   7   6   4      220.77      244.99     12.01 o
   8   6   4      554.34      459.93     19.87 o
   9   6   4       23.68       21.73      1.80 o
  10   6   4       52.75       65.93      3.08 o
  11   6   4      120.15      123.80      5.88 o
  12   6   4       51.54       53.89      5.29 o
  13   6   4       19.13       22.07      3.00 o
  -9   7   4        4.10        1.99      0.52 o
  -8   7   4        6.30        2.17      0.61 o
  -7   7   4       72.24       65.95      5.85 o
  -6   7   4      739.24      691.31     30.20 o
  -5   7   4       57.30       57.50      3.24 o
  -4   7   4      199.42      198.00      7.68 o
  -3   7   4      113.75       90.23      5.90 o
  -2   7   4     1204.57     1316.37     31.00 o
  -1   7   4      140.17      163.28      8.65 o
   0   7   4      146.46      148.27      5.23 o
   1   7   4      104.44       81.33      3.86 o
   2   7   4      469.37      452.30      9.91 o
   3   7   4       39.61       46.14      2.82 o
   4   7   4       13.35        9.70      1.25 o
   5   7   4       77.62       76.56      6.10 o
   6   7   4        4.37        2.61      1.21 o
   7   7   4       47.44       49.22      3.60 o
   8   7   4       57.39       66.23      2.96 o
   9   7   4       47.94       38.95      2.29 o
  10   7   4      143.29      139.57      6.37 o
  11   7   4       26.45       41.10      4.86 o
  12   7   4      130.96      143.41      8.55 o
  13   7   4       40.02       38.21      3.75 o
  -8   8   4        0.97       -0.51      0.51 o
  -7   8   4        5.08        2.40      1.15 o
  -6   8   4      102.81       93.77      5.13 o
  -5   8   4        4.32        2.08      0.78 o
  -4   8   4       18.56       19.72      3.33 o
  -3   8   4        3.87        4.16      1.00 o
  -2   8   4        0.11       -0.76      0.76 o
  -1   8   4       10.68       13.46      2.63 o
   0   8   4       25.30       29.83      3.73 o
   1   8   4       18.41       17.96      2.06 o
   2   8   4       97.43       96.01      5.55 o
   3   8   4      120.45      116.71      5.00 o
   4   8   4      385.90      428.65     21.68 o
   5   8   4       26.30       29.87      4.01 o
   6   8   4      405.64      413.70     28.87 o
   7   8   4       12.26       14.25      2.03 o
   8   8   4      279.24      297.47      7.85 o
   9   8   4      196.48      194.70      9.30 o
  10   8   4       10.90       12.40      1.47 o
  11   8   4       67.65       68.98      6.18 o
  12   8   4      155.93      175.37      9.09 o
  13   8   4        0.40        1.23      0.76 o
  -8   9   4       27.44       23.26      2.23 o
  -7   9   4        0.52       -0.30      0.66 o
  -6   9   4       44.77       43.28      3.25 o
  -5   9   4      129.02      131.50      6.23 o
  -4   9   4       31.56       24.44      3.73 o
  -3   9   4       74.87       81.22      6.83 o
  -2   9   4       97.98      103.88      5.50 o
  -1   9   4       83.92       74.02      3.64 o
   0   9   4      171.22      163.54      7.93 o
   1   9   4       33.46       37.57      5.26 o
   2   9   4        0.11        0.11      0.45 o
   3   9   4      109.12      119.39      7.78 o
   4   9   4       19.93       15.37      2.53 o
   5   9   4       39.31       36.91      2.57 o
   6   9   4       23.82       25.00      2.17 o
   7   9   4      109.72      114.08      5.91 o
   8   9   4      111.11      117.76      8.10 o
   9   9   4      325.00      351.22     10.49 o
  10   9   4       62.62       69.87      6.92 o
  11   9   4       21.71       22.22      1.87 o
  12   9   4       13.30        9.75      2.09 o
  13   9   4       10.59        7.48      1.39 o
  -7  10   4       26.32       31.17      2.71 o
  -6  10   4       79.25       71.75      4.95 o
  -5  10   4       13.44       13.73      1.91 o
  -4  10   4       13.13       17.62      2.16 o
  -3  10   4       43.15       51.36      5.41 o
  -2  10   4        7.36        4.62      1.70 o
  -1  10   4        2.70        1.25      0.60 o
   0  10   4      884.78      805.37     21.89 o
   1  10   4        0.13        0.27      0.47 o
   2  10   4       19.88       13.44      1.88 o
   3  10   4        7.45        6.28      1.07 o
   4  10   4        2.35        1.46      0.96 o
   5  10   4        0.07        1.89      1.16 o
   6  10   4       19.84       20.15      1.98 o
   7  10   4       32.47       35.87      3.17 o
   8  10   4       59.23       68.72      6.16 o
   9  10   4        8.25       12.23      1.89 o
  10  10   4       89.36       96.33      5.02 o
  11  10   4        1.23        1.78      0.51 o
  12  10   4       39.87       33.77      3.35 o
  -6  11   4       78.83       70.24      4.16 o
  -5  11   4        1.99        3.53      0.85 o
  -4  11   4       40.68       49.42      3.44 o
  -3  11   4        1.12        1.94      0.99 o
  -2  11   4       90.43      102.89      7.45 o
  -1  11   4       13.14       18.20      2.29 o
   0  11   4       45.38       43.44      3.47 o
   1  11   4      293.32      284.10     24.46 o
   2  11   4        5.83        5.97      1.97 o
   3  11   4       14.73       16.26      3.13 o
   4  11   4       13.13       13.86      2.10 o
   5  11   4        9.58        9.48      1.66 o
   6  11   4      371.82      398.81     16.89 o
   7  11   4       25.70       23.25      2.56 o
   8  11   4       39.25       39.87      3.28 o
   9  11   4      551.11      627.14     24.50 o
  10  11   4       38.43       44.95      3.34 o
  11  11   4       10.68       12.59      1.58 o
  12  11   4        4.14        3.15      0.86 o
  -4  12   4       22.43       22.32      2.04 o
  -3  12   4        6.34        4.07      1.42 o
  -2  12   4       19.91       25.11      3.39 o
  -1  12   4       13.38        8.62      1.54 o
   0  12   4       16.86       14.65      1.94 o
   1  12   4       92.48      105.17      6.44 o
   2  12   4       56.71       69.40      6.55 o
   3  12   4       54.90       45.69      5.27 o
   4  12   4        3.29        2.15      0.97 o
   5  12   4      141.79      141.68      9.39 o
   6  12   4       20.75       20.55      3.51 o
   7  12   4      104.56      107.90      7.72 o
   8  12   4       94.83       87.68      7.66 o
   9  12   4      528.28      620.99     19.79 o
  10  12   4       31.07       33.21      2.58 o
  11  12   4       15.14       10.70      1.99 o
  -3  13   4        7.89       10.34      1.32 o
  -2  13   4        0.42        1.95      0.78 o
  -1  13   4        0.99        0.71      0.79 o
   0  13   4       59.97       63.69      3.72 o
   1  13   4       27.33       28.24      2.50 o
   2  13   4       29.85       29.32      4.09 o
   3  13   4        0.91       -0.84      1.39 o
   4  13   4        1.68        1.66      1.33 o
   5  13   4       13.73       14.14      2.86 o
   6  13   4       16.21       17.83      3.02 o
   7  13   4      151.08      161.68      9.02 o
   8  13   4       12.14        9.91      1.74 o
   9  13   4       16.82       16.24      2.70 o
  10  13   4        3.15        2.37      1.16 o
  11  13   4       20.17       16.58      2.04 o
  -1  14   4        1.82        1.71      0.74 o
   0  14   4       37.55       36.33      2.29 o
   1  14   4       20.61       27.99      3.49 o
   2  14   4        0.02        1.10      0.93 o
   3  14   4       11.48       11.95      2.41 o
   4  14   4       21.43       24.11      3.44 o
   5  14   4       56.18       56.23      5.17 o
   6  14   4        5.23        3.86      1.20 o
   7  14   4        8.69       11.46      2.51 o
   8  14   4        6.50        8.21      1.21 o
   9  14   4        5.85        4.08      1.25 o
  10  14   4        3.98        3.19      0.95 o
   0  15   4       15.05       12.60      1.66 o
   1  15   4       12.57       12.02      1.67 o
   2  15   4        5.12        9.16      1.78 o
   3  15   4        1.12       -0.83      0.83 o
   4  15   4       34.68       40.42      3.87 o
   5  15   4       10.87        8.08      2.12 o
   6  15   4       79.44       84.62      3.67 o
   7  15   4       11.92        9.86      1.18 o
   8  15   4        6.38        5.85      1.22 o
   5  16   4        0.01        0.26      0.48 o
  -7 -13   5        7.96        6.23      1.37 o
  -6 -13   5       13.84       16.07      2.39 o
  -5 -13   5       14.23       10.66      4.21 o
  -4 -13   5        0.83        0.96      0.46 o
  -3 -13   5        4.08        7.59      1.19 o
  -2 -13   5       16.19       18.17      3.34 o
  -1 -13   5        8.96        8.53      1.63 o
   0 -13   5       20.15       24.13      2.55 o
   1 -13   5        0.23        0.34      0.47 o
  -8 -12   5       13.41        9.31      1.62 o
  -7 -12   5        3.65        0.68      0.74 o
  -6 -12   5       51.25       57.03      7.24 o
  -5 -12   5        4.00        6.93      1.37 o
  -4 -12   5        8.98        8.10      1.45 o
  -3 -12   5        1.43        3.39      1.19 o
  -2 -12   5       92.50       94.76      4.92 o
  -1 -12   5        0.39        0.11      0.95 o
   0 -12   5       10.61       11.94      2.31 o
   1 -12   5        3.05        4.42      1.49 o
   2 -12   5       37.13       34.14      3.25 o
   3 -12   5        8.89        7.38      1.33 o
 -10 -11   5        2.48        1.69      0.64 o
  -9 -11   5      138.53      126.33      4.49 o
  -8 -11   5       36.90       39.54      2.86 o
  -7 -11   5       33.12       32.40      3.76 o
  -6 -11   5      104.48       97.06      6.29 o
  -5 -11   5       61.41       51.79      5.36 o
  -4 -11   5       16.09       20.26      3.45 o
  -3 -11   5       82.87       92.07      5.49 o
  -2 -11   5       19.63       21.58      2.63 o
  -1 -11   5       13.37        9.27      1.63 o
   0 -11   5       18.53       22.11      3.41 o
   1 -11   5        0.52       -1.13      1.23 o
   2 -11   5       14.86       15.60      2.65 o
   3 -11   5        0.30        0.54      0.65 o
   4 -11   5        2.39        0.40      0.57 o
 -10 -10   5       31.59       32.75      2.23 o
  -9 -10   5       85.28       84.32      4.24 o
  -8 -10   5       25.47       20.58      3.23 o
  -7 -10   5       66.59       67.55      4.19 o
  -6 -10   5       49.10       51.03      4.67 o
  -5 -10   5      286.21      233.11     33.58 o
  -4 -10   5        8.84       12.86      2.91 o
  -3 -10   5      271.51      271.29     13.88 o
  -2 -10   5       11.29       14.67      3.20 o
  -1 -10   5      125.87      120.79      6.33 o
   0 -10   5        1.00        0.62      0.86 o
   1 -10   5       34.43       40.11      4.87 o
   2 -10   5       29.71       35.77      4.41 o
   3 -10   5       68.32       71.62      5.96 o
   4 -10   5      152.84      166.23      8.46 o
   5 -10   5       77.54       95.35      5.46 o
 -11  -9   5       55.28       54.11      2.75 o
 -10  -9   5        1.99        0.41      0.68 o
  -9  -9   5       22.49       23.19      3.49 o
  -8  -9   5      114.62      118.59      8.47 o
  -7  -9   5       38.83       44.48      3.68 o
  -6  -9   5       14.84       11.94      2.06 o
  -5  -9   5       55.25       44.07      3.84 o
  -4  -9   5       32.94       35.54      4.78 o
  -3  -9   5        0.89        1.28      0.86 o
  -2  -9   5      226.30      187.36     11.21 o
  -1  -9   5      373.70      329.05     14.98 o
   0  -9   5      106.57       85.47      7.39 o
   1  -9   5       42.72       35.24      4.66 o
   2  -9   5       95.32       98.82      7.84 o
   3  -9   5        0.89        2.03      0.79 o
   4  -9   5       92.41       92.63      4.66 o
   5  -9   5       25.22       32.99      2.55 o
   6  -9   5       10.56       10.11      1.30 o
 -11  -8   5       63.85       60.61      3.28 o
 -10  -8   5       28.95       22.44      3.26 o
  -9  -8   5       56.15       76.63      6.72 o
  -8  -8   5       10.12        9.35      2.60 o
  -7  -8   5        8.73        6.67      1.45 o
  -6  -8   5      157.99      133.49      6.88 o
  -5  -8   5        5.64        3.22      1.16 o
  -4  -8   5       26.02       24.24      3.60 o
  -3  -8   5       60.94       52.09      4.26 o
  -2  -8   5       27.02       26.28      3.03 o
  -1  -8   5      128.22      110.36      6.05 o
   0  -8   5      173.07      174.63     22.61 o
   1  -8   5     1111.23     1034.43     20.21 o
   2  -8   5      125.38      110.06      5.64 o
   3  -8   5      311.31      316.40     19.63 o
   4  -8   5       22.30       21.76      2.43 o
   5  -8   5        0.12       -0.12      0.85 o
   6  -8   5       48.33       44.56      3.05 o
   7  -8   5       13.14        9.28      1.74 o
   8  -8   5        4.47        1.84      0.64 o
 -12  -7   5       18.86       21.31      1.55 o
 -11  -7   5      109.42      107.37      4.76 o
 -10  -7   5       38.96       41.95      4.73 o
  -9  -7   5       78.61       83.45      7.23 o
  -8  -7   5      217.53      245.41     13.09 o
  -7  -7   5       29.10       35.48      4.84 o
  -6  -7   5      400.65      377.53     12.53 o
  -5  -7   5      160.35      142.94      7.36 o
  -4  -7   5      272.63      232.30     36.18 o
  -3  -7   5       80.63       87.03      5.34 o
  -2  -7   5        3.24        7.68      1.60 o
  -1  -7   5       25.20       14.23      2.49 o
   0  -7   5      242.90      221.02      8.22 o
   1  -7   5      231.69      180.92     18.38 o
   2  -7   5      134.87      138.27      9.57 o
   3  -7   5      280.54      277.10      8.40 o
   4  -7   5      543.83      535.36     15.82 o
   5  -7   5      123.04      118.94      6.25 o
   6  -7   5       21.55       20.70      2.27 o
   7  -7   5       17.69       15.17      2.57 o
   8  -7   5        9.19       10.26      1.90 o
   9  -7   5        6.10        5.41      1.07 o
 -12  -6   5      117.08      109.48      9.62 o
 -11  -6   5      183.49      200.77      6.91 o
 -10  -6   5       10.87        9.71      2.34 o
  -9  -6   5        0.17       -1.65      1.65 o
  -8  -6   5      117.32      118.99      8.97 o
  -7  -6   5        2.97        2.24      0.73 o
  -6  -6   5      135.68      127.20      6.80 o
  -5  -6   5       26.02       26.73      2.43 o
  -4  -6   5      102.39      112.65      8.92 o
  -3  -6   5        5.47        8.87      2.32 o
  -2  -6   5        6.75        6.82      2.01 o
  -1  -6   5      142.27      161.74      9.92 o
   0  -6   5       57.98       42.87      4.95 o
   1  -6   5        2.46        4.66      1.48 o
   2  -6   5      164.07      131.09      8.72 o
   3  -6   5       19.59       23.03      1.78 o
   4  -6   5     1265.85     1050.01     20.88 o
   5  -6   5      285.09      284.43      9.23 o
   6  -6   5        0.66        0.05      0.58 o
   7  -6   5        9.73        9.88      2.32 o
   8  -6   5       13.57       16.08      2.59 o
   9  -6   5        0.04       -0.57      0.65 o
 -12  -5   5        0.09       -0.29      0.42 o
 -11  -5   5      121.53      125.74      5.54 o
 -10  -5   5      210.39      236.73      8.42 o
  -9  -5   5        3.99        3.11      1.75 o
  -8  -5   5      189.29      186.82      7.94 o
  -7  -5   5       15.62       10.26      1.45 o
  -6  -5   5      335.00      296.47      6.63 o
  -5  -5   5      609.06      714.66     23.83 o
  -4  -5   5     1093.22     1185.61     31.38 o
  -3  -5   5     1099.20     1217.70     30.87 o
  -2  -5   5       91.67      113.82      7.74 o
  -1  -5   5        4.74       17.53      2.96 o
   0  -5   5      131.48      111.49      7.49 o
   1  -5   5     4863.11     4805.10     82.47 o
   2  -5   5        1.85        5.02      3.45 o
   3  -5   5       13.17       34.57      4.32 o
   4  -5   5      498.05      482.27     12.48 o
   5  -5   5      437.80      354.63     10.49 o
   6  -5   5       35.33       40.20      4.85 o
   7  -5   5       32.64       35.55      4.50 o
   8  -5   5       24.02       19.63      3.12 o
   9  -5   5        0.04       -0.24      0.78 o
  10  -5   5        2.76        0.93      0.57 o
 -12  -4   5        2.82        5.35      1.39 o
 -11  -4   5       12.64       14.41      1.52 o
 -10  -4   5       16.29       16.66      1.84 o
  -9  -4   5      138.91      151.13      7.07 o
  -8  -4   5        2.52        0.61      0.64 o
  -7  -4   5        5.86        7.20      1.22 o
  -6  -4   5       80.20       89.25      4.19 o
  -5  -4   5       80.86       80.87      6.97 o
  -4  -4   5      893.07      985.80     26.76 o
  -3  -4   5     1487.32     1689.05     36.93 o
  -2  -4   5     4123.77     4542.73     77.39 o
  -1  -4   5      706.78      884.01     22.86 o
   0  -4   5     3153.40     3343.17     59.35 o
   1  -4   5     1936.65     2167.05     42.65 o
   2  -4   5     2536.14     2823.63     52.78 o
   3  -4   5       40.29       44.17      4.84 o
   4  -4   5       27.20       31.72      4.26 o
   5  -4   5      326.50      285.39      9.32 o
   6  -4   5        0.34        0.61      1.32 o
   7  -4   5       47.17       41.56      4.88 o
   8  -4   5       11.91        7.84      1.91 o
   9  -4   5      220.34      222.73     10.72 o
  10  -4   5        0.29        3.28      1.31 o
 -12  -3   5        1.14        0.02      0.47 o
 -11  -3   5      120.76      146.18      4.80 o
 -10  -3   5        1.46        1.92      0.68 o
  -9  -3   5       10.18       15.34      2.27 o
  -8  -3   5       95.04       97.17      6.37 o
  -7  -3   5        1.16        0.46      0.67 o
  -6  -3   5      167.23      160.17      6.72 o
  -5  -3   5      987.99     1050.65     35.11 o
  -4  -3   5     2035.81     2392.30     46.86 o
  -3  -3   5       98.23      150.54      8.19 o
  -2  -3   5      131.24      146.51      7.78 o
  -1  -3   5      635.28      645.32     17.63 o
   0  -3   5     2817.28     3070.66     53.92 o
   1  -3   5      162.14      206.14      9.22 o
   2  -3   5      712.81      855.39     21.75 o
   3  -3   5     1855.11     2078.51    107.97 o
   4  -3   5      743.89      764.37     21.97 o
   5  -3   5       15.90       27.72      4.03 o
   6  -3   5      404.50      358.89     14.88 o
   7  -3   5      320.72      292.73     13.74 o
   8  -3   5       28.17       29.17      2.79 o
   9  -3   5       25.43       26.01      2.59 o
  10  -3   5       11.95       19.09      2.95 o
  11  -3   5       20.55       22.85      2.70 o
 -12  -2   5        3.82        4.69      1.19 o
 -11  -2   5        3.95        3.01      0.71 o
 -10  -2   5       22.05       17.46      1.57 o
  -9  -2   5       31.35       41.62      2.91 o
  -8  -2   5       68.69       69.89      5.93 o
  -7  -2   5        1.26        1.58      0.67 o
  -6  -2   5       39.71       37.14      4.34 o
  -5  -2   5      208.82      190.92      7.69 o
  -4  -2   5     3759.87     4090.83     48.29 o
  -3  -2   5     1148.63     1169.98     17.36 o
  -2  -2   5     1286.98     1298.85     27.46 o
  -1  -2   5     2113.10     2037.54     38.01 o
   0  -2   5     2083.07     2204.86     40.24 o
   1  -2   5     4014.40     4520.31     73.75 o
   2  -2   5      424.26      544.05     15.67 o
   3  -2   5     1784.94     1893.42     26.06 o
   4  -2   5       57.63       56.89      3.12 o
   5  -2   5       63.37       49.42      4.97 o
   6  -2   5      186.09      170.84      9.72 o
   7  -2   5       23.60       21.10      1.88 o
   8  -2   5        3.85        2.66      0.83 o
   9  -2   5        2.84        3.38      0.80 o
  10  -2   5        2.44        2.29      0.88 o
  11  -2   5       13.01       14.69      1.64 o
 -12  -1   5        0.92        2.40      1.03 o
 -11  -1   5        1.90        3.48      0.77 o
 -10  -1   5       44.49       46.09      2.96 o
  -9  -1   5       25.71       30.15      2.16 o
  -8  -1   5      119.34      110.02      4.54 o
  -7  -1   5       33.09       24.40      1.47 o
  -6  -1   5      301.12      306.46      8.98 o
  -5  -1   5       13.97       14.99      1.41 o
  -4  -1   5     2703.62     3126.04     34.84 o
  -3  -1   5     4712.61     4737.59     52.86 o
  -2  -1   5     5462.89     4901.24    186.27 o
  -1  -1   5     2050.10     1783.37    127.71 o
   0  -1   5      633.32      629.09     15.91 o
   1  -1   5       15.75       13.45      2.00 o
   2  -1   5     2174.15     2407.85     43.38 o
   3  -1   5       41.49       39.82      2.51 o
   4  -1   5     5056.17     5110.14     57.52 o
   5  -1   5       80.29       71.28      5.67 o
   6  -1   5      234.32      247.50      7.69 o
   7  -1   5      114.21       99.18      3.97 o
   8  -1   5      355.33      349.28      8.56 o
   9  -1   5        7.16        6.67      1.07 o
  10  -1   5       44.80       51.46      3.09 o
  11  -1   5        1.57        2.60      0.73 o
  12  -1   5        0.16       -0.60      0.60 o
 -12   0   5        0.67       -0.02      0.60 o
 -11   0   5       61.92       61.76      3.72 o
 -10   0   5        9.93        6.25      1.05 o
  -9   0   5       63.01       68.08      3.22 o
  -8   0   5       98.69      104.50      3.54 o
  -7   0   5      164.71      146.15      4.29 o
  -6   0   5      100.76       87.26      4.62 o
  -5   0   5      404.29      341.42     10.64 o
  -4   0   5     1896.36     2157.65     19.84 o
  -3   0   5     2475.74     2498.08     31.52 o
  -2   0   5       27.20       40.69      1.70 o
  -1   0   5     5006.67     4518.54     71.88 o
   0   0   5      332.91      349.70     10.69 o
   1   0   5      810.45      761.42     17.85 o
   2   0   5      327.15      329.37     10.32 o
   3   0   5     1790.06     1696.74     26.39 o
   4   0   5     1375.74     1484.61     16.37 o
   5   0   5        0.74        1.20      0.47 o
   6   0   5      256.42      193.72      4.69 o
   7   0   5      833.18      757.57     44.23 o
   8   0   5      237.76      221.42      6.52 o
   9   0   5       12.72        9.92      1.30 o
  10   0   5       73.73       83.64      4.03 o
  11   0   5       53.66       55.05      3.01 o
  12   0   5        4.28        2.96      1.01 o
 -11   1   5       10.75        8.80      1.85 o
 -10   1   5        0.17        0.02      0.74 o
  -9   1   5      169.93      160.46      8.13 o
  -8   1   5        2.52        2.10      0.59 o
  -7   1   5      994.29      869.18     11.76 o
  -6   1   5      131.31      101.63      6.82 o
  -5   1   5     1148.48     1006.74     18.46 o
  -4   1   5     7171.87     7001.35     91.60 o
  -3   1   5      413.50      409.62     18.74 o
  -2   1   5     1792.23     1588.20     26.94 o
  -1   1   5      379.18      363.22      5.65 o
   0   1   5     1031.49      962.74     14.58 o
   1   1   5     2699.51     2582.24     97.60 o
   2   1   5      177.88      152.01     10.88 o
   3   1   5       39.97       33.26      1.73 o
   4   1   5      105.11       92.26      2.63 o
   5   1   5     2346.57     2621.49     36.81 o
   6   1   5       75.35       90.74      2.93 o
   7   1   5      312.37      277.55     12.19 o
   8   1   5      374.07      305.98      9.22 o
   9   1   5        0.64        0.44      0.75 o
  10   1   5      259.55      277.86      7.56 o
  11   1   5       22.59       28.76      2.29 o
  12   1   5       52.45       67.96      3.90 o
  13   1   5        0.23        1.42      0.65 o
 -11   2   5        4.72        3.19      1.04 o
 -10   2   5       16.88       23.90      2.41 o
  -9   2   5       28.91       34.23      2.56 o
  -8   2   5      135.60      151.52      5.64 o
  -7   2   5     2956.39     2877.95     35.48 o
  -6   2   5      928.82      903.70     16.24 o
  -5   2   5      688.79      661.14     31.91 o
  -4   2   5      258.54      271.70     11.34 o
  -3   2   5     3635.57     3493.45     45.97 o
  -2   2   5      262.77      256.83      4.95 o
  -1   2   5        0.39        4.38      0.53 o
   0   2   5        6.63        7.39      0.55 o
   1   2   5        3.58        3.77      0.65 o
   2   2   5      359.91      383.71     10.49 o
   3   2   5      171.84      170.96      6.65 o
   4   2   5     3513.64     3544.13     46.07 o
   5   2   5       12.04       13.14      1.10 o
   6   2   5      317.59      323.94      5.81 o
   7   2   5       75.59       75.15      4.19 o
   8   2   5      300.30      258.66      7.13 o
   9   2   5      199.69      177.66      9.10 o
  10   2   5      169.14      162.43      8.58 o
  11   2   5      200.08      212.14      8.06 o
  12   2   5       21.92       23.65      2.36 o
  13   2   5        0.21       -0.07      0.54 o
 -11   3   5       19.86       11.81      1.68 o
 -10   3   5        5.68        5.16      1.05 o
  -9   3   5       22.89       28.43      2.30 o
  -8   3   5       64.11       57.98      3.44 o
  -7   3   5     2259.93     2106.67     26.12 o
  -6   3   5      175.19      160.36      5.47 o
  -5   3   5       96.42       95.95      4.53 o
  -4   3   5        1.34        0.92      0.72 o
  -3   3   5     2156.76     2263.48     57.96 o
  -2   3   5      681.82      720.06     16.75 o
  -1   3   5      719.01      688.29      8.45 o
   0   3   5        3.42       12.24      1.21 o
   1   3   5     7823.17     6741.54    473.04 o
   2   3   5       92.79       84.75      2.44 o
   3   3   5     3593.15     3529.76     44.74 o
   4   3   5      406.53      390.42      8.33 o
   5   3   5     3078.86     2955.93     36.46 o
   6   3   5      437.34      462.78     15.33 o
   7   3   5      346.74      351.52     10.29 o
   8   3   5       20.24       24.55      2.05 o
   9   3   5       69.76       61.52      4.22 o
  10   3   5       62.57       49.74      3.91 o
  11   3   5      193.99      212.43      8.23 o
  12   3   5        5.57        7.36      1.35 o
  13   3   5       15.38       16.79      2.60 o
 -10   4   5       37.50       35.25      2.45 o
  -9   4   5        8.50        8.00      1.48 o
  -8   4   5       58.35       60.40      4.03 o
  -7   4   5     1001.97      979.93     16.08 o
  -6   4   5      314.51      286.60      7.68 o
  -5   4   5       27.20       27.55      1.65 o
  -4   4   5      420.87      413.62      9.83 o
  -3   4   5      333.55      351.33      8.37 o
  -2   4   5      410.53      429.76     13.21 o
  -1   4   5     1011.67     1132.12     35.88 o
   0   4   5      259.46      229.13      5.55 o
   1   4   5      411.52      387.45      7.38 o
   2   4   5     1513.85     1512.21     40.98 o
   3   4   5        3.56        1.30      0.29 o
   4   4   5     1531.40     1551.85     20.22 o
   5   4   5      465.62      534.08     16.31 o
   6   4   5      175.20      144.72      8.21 o
   7   4   5       12.36        7.46      1.87 o
   8   4   5      239.04      208.30      7.08 o
   9   4   5       88.75       94.14      5.04 o
  10   4   5       32.11       30.75      3.04 o
  11   4   5       71.78       66.34      4.42 o
  12   4   5       18.88       19.71      2.19 o
  13   4   5       15.78       18.26      2.72 o
 -10   5   5       16.97       22.20      1.73 o
  -9   5   5        3.62        5.41      1.14 o
  -8   5   5        3.07        1.77      0.79 o
  -7   5   5       17.63       24.94      3.83 o
  -6   5   5       36.60       26.01      2.90 o
  -5   5   5      309.63      303.65      6.93 o
  -4   5   5        9.23        9.36      1.47 o
  -3   5   5       11.77       14.07      2.28 o
  -2   5   5       61.33       77.38      5.55 o
  -1   5   5      422.42      444.86     13.50 o
   0   5   5       46.89       67.49      3.96 o
   1   5   5     1319.26     1402.90     23.82 o
   2   5   5      174.47      152.35      4.71 o
   3   5   5      423.12      539.93     10.00 o
   4   5   5      234.14      290.19      6.91 o
   5   5   5      257.57      250.51     10.76 o
   6   5   5       28.60       26.75      3.58 o
   7   5   5       49.80       45.96      4.96 o
   8   5   5       22.51       10.56      1.18 o
   9   5   5      183.91      174.79      5.21 o
  10   5   5       24.65       16.97      3.44 o
  11   5   5      136.18      142.30      6.43 o
  12   5   5       22.67       23.25      2.37 o
  13   5   5        6.30        7.69      1.90 o
 -10   6   5       82.07       83.70      4.12 o
  -9   6   5        2.61        3.67      1.01 o
  -8   6   5       23.28       37.11      2.89 o
  -7   6   5       25.41       29.56      4.14 o
  -6   6   5       37.63       37.06      4.69 o
  -5   6   5       99.71       85.76      3.88 o
  -4   6   5        5.00        3.39      0.63 o
  -3   6   5       12.49       23.97      3.52 o
  -2   6   5      143.85      166.63      8.88 o
  -1   6   5      464.04      570.88     16.71 o
   0   6   5      781.17      992.13     21.54 o
   1   6   5      887.21     1067.88     44.65 o
   2   6   5      144.78      157.82      5.14 o
   3   6   5      429.44      442.43     11.72 o
   4   6   5     1281.40     1342.82     45.74 o
   5   6   5      600.10      655.30     19.47 o
   6   6   5        2.17       11.52      2.39 o
   7   6   5       23.33       42.33      4.99 o
   8   6   5      538.38      517.55     25.83 o
   9   6   5       41.62       36.95      2.32 o
  10   6   5       22.57       18.05      3.09 o
  11   6   5       10.30        7.63      1.49 o
  12   6   5        0.93        0.88      1.07 o
  13   6   5        2.28        1.81      1.10 o
  -9   7   5        2.72        2.61      0.57 o
  -8   7   5       43.00       44.51      3.08 o
  -7   7   5      177.48      205.40     10.36 o
  -6   7   5      101.21      107.50      7.90 o
  -5   7   5       22.41       15.45      2.16 o
  -4   7   5        0.18        0.21      0.45 o
  -3   7   5       86.40       81.09      4.70 o
  -2   7   5      225.03      256.68     12.07 o
  -1   7   5       45.84       43.58      4.51 o
   0   7   5     1038.71     1110.37     26.24 o
   1   7   5       17.99       31.52      2.44 o
   2   7   5      413.62      504.06     10.79 o
   3   7   5      807.29      874.15     15.25 o
   4   7   5      662.82      670.00     28.22 o
   5   7   5       16.47        9.29      2.24 o
   6   7   5      752.89      812.01     24.22 o
   7   7   5      506.46      452.62     11.17 o
   8   7   5      113.40      118.35      4.71 o
   9   7   5       63.79       60.18      3.51 o
  10   7   5       57.90       56.26      3.96 o
  11   7   5       19.05       21.17      3.11 o
  12   7   5        1.24        4.35      1.83 o
  13   7   5       30.71       28.66      3.24 o
  -8   8   5        1.91        0.98      0.47 o
  -7   8   5        2.35       -0.14      0.75 o
  -6   8   5        5.94        9.22      1.66 o
  -5   8   5      154.55      139.02      6.53 o
  -4   8   5        8.65        4.65      1.60 o
  -3   8   5        2.44        1.86      0.81 o
  -2   8   5       26.82       26.61      3.99 o
  -1   8   5      427.85      427.19     16.25 o
   0   8   5        4.48       10.30      2.41 o
   1   8   5     1037.48     1148.33     19.36 o
   2   8   5      107.63      118.09      5.21 o
   3   8   5     1249.85     1423.11     25.17 o
   4   8   5        2.82        3.69      1.00 o
   5   8   5      741.58      813.77     24.11 o
   6   8   5        8.23        5.93      1.15 o
   7   8   5       43.16       41.62      3.48 o
   8   8   5       16.81       17.69      1.84 o
   9   8   5       57.49       56.21      3.93 o
  10   8   5       13.95       13.21      1.85 o
  11   8   5       71.50       67.93      6.18 o
  12   8   5        0.12        0.24      1.02 o
  13   8   5       54.32       52.50      4.15 o
  -8   9   5        1.79        0.94      0.57 o
  -7   9   5        0.04       -0.75      0.75 o
  -6   9   5        3.75        3.02      1.33 o
  -5   9   5      119.96      117.13      5.79 o
  -4   9   5        4.92        3.80      1.13 o
  -3   9   5       71.48       70.70      6.40 o
  -2   9   5      186.76      177.65     10.02 o
  -1   9   5       32.15       25.58      2.14 o
   0   9   5      367.55      296.43     12.36 o
   1   9   5        4.01        4.40      1.08 o
   2   9   5      234.29      254.04      8.32 o
   3   9   5        6.53        8.64      1.21 o
   4   9   5      354.61      403.80     11.15 o
   5   9   5       14.21       14.35      1.61 o
   6   9   5        8.32        8.02      1.40 o
   7   9   5       72.10       60.80      4.33 o
   8   9   5       17.75       13.33      1.91 o
   9   9   5      105.31      131.33      6.16 o
  10   9   5       38.65       43.12      3.34 o
  11   9   5        0.88        1.17      0.68 o
  12   9   5        3.85        2.04      1.05 o
  13   9   5        0.50        0.55      0.50 o
  -7  10   5       20.38       16.09      1.88 o
  -6  10   5       16.26       12.15      2.10 o
  -5  10   5       42.21       47.69      3.41 o
  -4  10   5        0.09       -0.25      1.21 o
  -3  10   5        0.17        1.28      1.02 o
  -2  10   5        0.82        1.10      1.14 o
  -1  10   5        2.13        1.10      0.58 o
   0  10   5       21.78       22.40      2.03 o
   1  10   5       20.77       22.82      2.65 o
   2  10   5        5.01        7.43      1.47 o
   3  10   5      293.98      306.45      7.96 o
   4  10   5      372.60      396.40     11.54 o
   5  10   5       22.06       17.51      1.89 o
   6  10   5      105.65      118.79      4.98 o
   7  10   5        7.10        6.51      1.27 o
   8  10   5        9.27       14.07      2.08 o
   9  10   5      232.80      247.13      8.55 o
  10  10   5      118.86      148.51      9.54 o
  11  10   5        0.64       -0.12      0.65 o
  12  10   5        1.47        2.29      0.99 o
  -6  11   5       18.82       18.21      2.00 o
  -5  11   5        0.15        0.13      0.76 o
  -4  11   5       27.87       31.16      3.09 o
  -3  11   5        9.92       16.56      2.87 o
  -2  11   5        0.77        0.12      0.81 o
  -1  11   5       71.70       71.34      4.42 o
   0  11   5      712.05      721.11     15.62 o
   1  11   5        0.51        1.86      1.48 o
   2  11   5      602.30      635.82     21.45 o
   3  11   5       40.71       37.60      4.81 o
   4  11   5      127.78      121.55      8.71 o
   5  11   5       77.78       74.80      6.71 o
   6  11   5      302.59      301.57     13.84 o
   7  11   5       59.97       70.59      4.52 o
   8  11   5       23.85       31.85      5.55 o
   9  11   5        0.58        3.00      1.27 o
  10  11   5       98.36       98.90      7.23 o
  11  11   5        0.23        0.65      0.82 o
  12  11   5       24.32       20.64      2.35 o
  -5  12   5        2.98        0.36      0.53 o
  -4  12   5        2.44        3.14      1.35 o
  -3  12   5        2.86        1.48      0.73 o
  -2  12   5        2.92        6.79      1.69 o
  -1  12   5        6.76        7.79      1.34 o
   0  12   5      175.53      170.43      6.72 o
   1  12   5      163.63      177.77     10.58 o
   2  12   5      236.09      248.31     12.69 o
   3  12   5       10.92        9.85      2.38 o
   4  12   5        6.19        4.79      1.61 o
   5  12   5       50.68       60.51      5.98 o
   6  12   5      167.10      159.15      9.64 o
   7  12   5       15.80       19.02      3.17 o
   8  12   5        0.53        2.06      0.92 o
   9  12   5       23.25       28.49      3.99 o
  10  12   5      373.29      435.30     15.16 o
  11  12   5       17.12       17.26      2.90 o
  -3  13   5        0.14        0.21      0.44 o
  -2  13   5        1.23        1.47      0.63 o
  -1  13   5       11.10       15.67      2.97 o
   0  13   5       24.27       26.57      2.35 o
   1  13   5       40.13       39.86      4.65 o
   2  13   5        2.85        2.16      1.15 o
   3  13   5       22.45       21.42      3.46 o
   4  13   5       13.08       10.66      2.40 o
   5  13   5        0.08       -0.29      1.04 o
   6  13   5       19.36       20.44      3.18 o
   7  13   5       29.93       31.61      3.95 o
   8  13   5       40.67       41.49      4.06 o
   9  13   5       24.75       18.54      2.91 o
  10  13   5      130.23      154.71      7.75 o
  11  13   5        2.15        0.74      0.44 o
  -2  14   5        0.49       -0.30      0.38 o
  -1  14   5        7.09        7.60      1.00 o
   0  14   5        7.01        6.78      1.50 o
   1  14   5        0.02        0.30      1.00 o
   2  14   5        2.13        0.71      0.65 o
   3  14   5        0.05       -0.60      1.01 o
   4  14   5        3.03        3.35      1.42 o
   5  14   5        0.02       -0.83      1.23 o
   6  14   5       58.86       54.94      3.37 o
   7  14   5       62.30       68.12      3.66 o
   8  14   5        1.17        1.36      0.50 o
   9  14   5       10.93       13.37      2.10 o
  10  14   5       22.02       20.74      2.29 o
   0  15   5        4.11        4.23      0.99 o
   1  15   5        0.24        0.26      0.37 o
   2  15   5        1.93        2.23      0.83 o
   3  15   5        4.38        4.63      1.35 o
   4  15   5        0.22       -0.23      0.60 o
   5  15   5        1.32        0.91      0.51 o
   6  15   5        6.41       10.04      1.55 o
   7  15   5       24.34       19.33      1.63 o
   8  15   5       10.39       16.65      2.06 o
   4  16   5        1.66        1.76      0.63 o
   5  16   5        5.70        5.33      1.09 o
  -6 -13   6        3.71        5.48      1.20 o
  -5 -13   6        0.10        0.52      0.39 o
  -4 -13   6       12.02        8.85      2.01 o
  -3 -13   6       27.90       23.35      1.76 o
  -2 -13   6        1.19        1.75      0.67 o
  -1 -13   6       38.05       39.62      3.15 o
   0 -13   6        0.08        0.10      0.41 o
  -8 -12   6       27.12       18.88      2.14 o
  -7 -12   6        4.33        6.58      1.63 o
  -6 -12   6        0.03        0.85      0.56 o
  -5 -12   6       12.99       10.55      1.50 o
  -4 -12   6       18.00       15.60      1.92 o
  -3 -12   6       13.27       21.09      2.23 o
  -2 -12   6        0.06       -0.72      0.72 o
  -1 -12   6        0.12        0.92      0.82 o
   0 -12   6        0.68        1.62      0.88 o
   1 -12   6        5.15        4.45      1.24 o
   2 -12   6       14.06       12.62      1.81 o
  -9 -11   6        0.92        0.42      0.38 o
  -8 -11   6       11.80        5.84      1.80 o
  -7 -11   6        0.03        0.13      0.51 o
  -6 -11   6       17.35       24.50      3.27 o
  -5 -11   6       19.71       22.35      3.40 o
  -4 -11   6        2.70        4.95      1.70 o
  -3 -11   6        8.80        6.02      2.65 o
  -2 -11   6       14.72       21.85      2.59 o
  -1 -11   6      110.27      104.72      5.31 o
   0 -11   6        5.11        3.08      1.18 o
   1 -11   6        6.62        6.06      1.77 o
   2 -11   6        2.82        5.78      1.58 o
   3 -11   6        7.35        9.42      1.76 o
   4 -11   6        0.48        0.47      0.41 o
 -10 -10   6        0.14       -0.35      0.35 o
  -9 -10   6        7.63       13.77      2.39 o
  -8 -10   6       14.16       16.81      2.69 o
  -7 -10   6        0.75        2.05      0.85 o
  -6 -10   6        1.95        1.83      0.86 o
  -5 -10   6        9.42        2.34      1.38 o
  -4 -10   6       38.56       38.73      4.94 o
  -3 -10   6       25.99       31.54      4.56 o
  -2 -10   6        6.31        6.56      2.31 o
  -1 -10   6        6.71       10.20      1.74 o
   0 -10   6      182.08      172.76     10.27 o
   1 -10   6       12.60       11.03      2.27 o
   2 -10   6        0.13        3.66      1.44 o
   3 -10   6        4.18        2.67      1.28 o
   4 -10   6        0.89        1.31      0.78 o
   5 -10   6        5.10        1.22      0.48 o
 -11  -9   6        2.11        1.50      0.50 o
 -10  -9   6        0.05        0.42      0.55 o
  -9  -9   6       21.43       19.04      2.97 o
  -8  -9   6      106.65      107.60      7.58 o
  -7  -9   6      117.96      118.76      5.87 o
  -6  -9   6       67.42       66.75      4.64 o
  -5  -9   6       35.58       29.49      4.19 o
  -4  -9   6      222.07      260.07     13.81 o
  -3  -9   6      204.22      213.42     12.34 o
  -2  -9   6      258.10      256.08     13.48 o
  -1  -9   6       75.62       65.96      6.58 o
   0  -9   6       97.26       92.04      7.69 o
   1  -9   6        0.71       -1.11      1.11 o
   2  -9   6        0.04       -0.50      0.65 o
   3  -9   6        0.28       -0.52      0.52 o
   4  -9   6        9.24       11.14      1.57 o
   5  -9   6        4.84        4.77      0.96 o
   6  -9   6        0.02        0.16      0.36 o
 -11  -8   6        1.56        3.72      0.73 o
 -10  -8   6        2.85        3.42      1.27 o
  -9  -8   6        0.27        1.48      1.20 o
  -8  -8   6       63.73       54.59      3.89 o
  -7  -8   6      397.83      407.21     12.05 o
  -6  -8   6       93.40      102.98      6.02 o
  -5  -8   6      254.88      247.35     12.39 o
  -4  -8   6       83.99       88.34      7.86 o
  -3  -8   6      313.54      260.11     27.11 o
  -2  -8   6       48.02       40.41      6.12 o
  -1  -8   6       11.36       13.04      2.19 o
   0  -8   6       44.98       31.76      4.44 o
   1  -8   6        0.47       -0.26      0.83 o
   2  -8   6        0.24       -0.31      0.87 o
   3  -8   6      267.90      253.72     16.35 o
   4  -8   6      153.24      146.25      8.96 o
   5  -8   6       35.51       32.80      4.81 o
   6  -8   6       10.17       11.46      1.44 o
   7  -8   6        1.89        1.61      0.55 o
 -11  -7   6        7.15        4.63      1.21 o
 -10  -7   6      107.61      115.36      7.44 o
  -9  -7   6        0.27        0.25      0.92 o
  -8  -7   6        6.17        8.15      2.44 o
  -7  -7   6       71.27       75.90      7.24 o
  -6  -7   6      120.66      124.77      9.40 o
  -5  -7   6      804.73      728.98     18.27 o
  -4  -7   6      125.48      111.63      9.86 o
  -3  -7   6        8.66       11.73      2.03 o
  -2  -7   6        0.23        2.12      0.86 o
  -1  -7   6        1.69        0.44      0.81 o
   0  -7   6       14.31       13.19      2.95 o
   1  -7   6      614.72      535.61     57.59 o
   2  -7   6      127.95      131.90      8.05 o
   3  -7   6      263.14      248.03      8.77 o
   4  -7   6      876.01      835.54     17.38 o
   5  -7   6       10.30       12.64      1.84 o
   6  -7   6       51.59       58.42      3.81 o
   7  -7   6        0.66       -0.30      1.27 o
   8  -7   6        0.35       -0.75      0.83 o
 -12  -6   6       18.94       13.83      1.76 o
 -11  -6   6       16.41       16.26      1.83 o
 -10  -6   6      102.00       91.15      6.87 o
  -9  -6   6       27.82       34.04      4.59 o
  -8  -6   6       13.58       18.05      3.36 o
  -7  -6   6      102.00      100.87      8.41 o
  -6  -6   6       86.22       88.64      5.84 o
  -5  -6   6     2076.14     2019.83     32.42 o
  -4  -6   6        3.76        3.84      1.03 o
  -3  -6   6      444.87      438.30     18.63 o
  -2  -6   6        4.78        2.43      1.20 o
  -1  -6   6       38.18       39.97      5.12 o
   0  -6   6      134.66      137.63      9.52 o
   1  -6   6      727.29      660.11     40.39 o
   2  -6   6        3.30        3.04      0.63 o
   3  -6   6      680.12      631.15     14.37 o
   4  -6   6      831.17      694.34     39.04 o
   5  -6   6      132.84      121.34      5.91 o
   6  -6   6        7.13       10.65      2.60 o
   7  -6   6        2.69        6.86      1.70 o
   8  -6   6       11.08        9.62      1.93 o
   9  -6   6        0.19        0.67      0.66 o
 -12  -5   6       24.29       24.50      2.45 o
 -11  -5   6        6.65        8.26      1.33 o
 -10  -5   6       56.87       50.81      5.22 o
  -9  -5   6       18.97       29.99      3.05 o
  -8  -5   6        0.99       -0.50      0.80 o
  -7  -5   6      223.20      214.45      8.57 o
  -6  -5   6       78.70       74.79      3.53 o
  -5  -5   6      574.33      585.52     11.95 o
  -4  -5   6      283.07      270.04     14.11 o
  -3  -5   6      352.79      397.72     16.81 o
  -2  -5   6      471.64      462.45     17.81 o
  -1  -5   6       45.30       48.29      5.30 o
   0  -5   6        1.77        1.75      1.04 o
   1  -5   6      343.08      335.35     14.58 o
   2  -5   6        1.97        1.36      0.70 o
   3  -5   6      110.03       89.79      4.66 o
   4  -5   6        2.42        0.92      0.69 o
   5  -5   6      130.66      122.22      5.07 o
   6  -5   6       57.75       58.56      5.83 o
   7  -5   6        7.49        6.35      1.71 o
   8  -5   6       10.16       10.39      2.38 o
   9  -5   6       25.74       30.59      3.43 o
  10  -5   6       15.83       18.46      2.16 o
 -12  -4   6       26.13       16.21      2.02 o
 -11  -4   6       33.16       32.59      2.59 o
 -10  -4   6      562.44      578.02     11.15 o
  -9  -4   6       91.29       70.43      4.71 o
  -8  -4   6       81.59       68.53      4.74 o
  -7  -4   6      128.44      124.54      5.12 o
  -6  -4   6      652.28      595.14     15.21 o
  -5  -4   6       24.18       14.55      3.12 o
  -4  -4   6        1.47        3.87      1.76 o
  -3  -4   6       58.04       67.15      6.28 o
  -2  -4   6      514.09      601.63     19.46 o
  -1  -4   6      581.71      611.40     19.33 o
   0  -4   6      156.52      193.52     10.04 o
   1  -4   6     1252.92     1235.04     30.30 o
   2  -4   6      700.69      711.13     21.26 o
   3  -4   6      327.81      289.21     13.60 o
   4  -4   6      334.07      297.77      9.49 o
   5  -4   6      157.51      142.31      7.31 o
   6  -4   6      716.55      629.48     54.76 o
   7  -4   6       61.78       66.08      6.13 o
   8  -4   6       45.75       42.53      4.83 o
   9  -4   6        3.21        0.52      1.26 o
  10  -4   6       12.83       15.81      2.39 o
 -11  -3   6       14.25       20.73      1.69 o
 -10  -3   6      125.25      125.14      4.84 o
  -9  -3   6       34.86       55.41      5.41 o
  -8  -3   6      819.08      810.32     18.08 o
  -7  -3   6        0.08        0.48      0.97 o
  -6  -3   6        4.95        6.90      1.13 o
  -5  -3   6      234.55      224.85     21.43 o
  -4  -3   6     1937.51     1759.16     75.03 o
  -3  -3   6      170.83      189.06      9.93 o
  -2  -3   6       28.94       33.58      3.99 o
  -1  -3   6       11.81        3.67      1.25 o
   0  -3   6        9.28        5.96      1.61 o
   1  -3   6     1687.26     1820.54     38.02 o
   2  -3   6       61.46       45.89      4.65 o
   3  -3   6      572.32      555.40     54.85 o
   4  -3   6        1.92        0.89      0.95 o
   5  -3   6      912.06      812.95     16.88 o
   6  -3   6       96.07       95.11      8.84 o
   7  -3   6       41.71       37.86      3.15 o
   8  -3   6       14.87       14.11      1.98 o
   9  -3   6       25.81       22.30      2.36 o
  10  -3   6        3.65        4.89      1.33 o
  11  -3   6        1.78        2.31      0.94 o
 -11  -2   6       17.33       19.23      1.97 o
 -10  -2   6       16.41       21.69      1.98 o
  -9  -2   6        8.83       13.90      2.09 o
  -8  -2   6      352.71      336.67     11.57 o
  -7  -2   6        1.33        3.85      1.03 o
  -6  -2   6        9.07        6.36      1.04 o
  -5  -2   6      186.69      171.36      9.84 o
  -4  -2   6       54.37       49.15      3.04 o
  -3  -2   6     1204.38     1131.47     41.47 o
  -2  -2   6        4.09        3.02      0.57 o
  -1  -2   6     1409.56     1351.07     29.54 o
   0  -2   6     3425.42     3473.13     60.49 o
   1  -2   6      220.04      258.45     10.62 o
   2  -2   6      951.62     1049.34     25.31 o
   3  -2   6        3.40        5.97      1.11 o
   4  -2   6      621.41      532.81     25.03 o
   5  -2   6      268.74      226.43     11.77 o
   6  -2   6       12.78       13.83      1.58 o
   7  -2   6        4.23        6.73      1.19 o
   8  -2   6       52.03       50.03      3.73 o
   9  -2   6       63.96       66.75      5.58 o
  10  -2   6       20.73       21.64      2.26 o
  11  -2   6        0.68        0.90      0.76 o
 -12  -1   6      124.25      144.32      5.91 o
 -11  -1   6        5.57        2.17      1.13 o
 -10  -1   6       30.64       27.47      1.84 o
  -9  -1   6        2.25        3.92      0.87 o
  -8  -1   6        6.90       10.51      1.89 o
  -7  -1   6       59.52       63.49      3.84 o
  -6  -1   6       77.31       71.60      6.05 o
  -5  -1   6       45.76       55.01      4.74 o
  -4  -1   6     1110.83     1140.70     29.56 o
  -3  -1   6        3.45        2.85      0.68 o
  -2  -1   6     1794.89     1592.08    114.17 o
  -1  -1   6     1044.60     1041.08     23.92 o
   0  -1   6     1342.55     1253.87     27.00 o
   1  -1   6       50.67       31.17      3.38 o
   2  -1   6        7.80       29.99      3.35 o
   3  -1   6      717.43      755.13     24.34 o
   4  -1   6      145.32      177.95      6.00 o
   5  -1   6      314.74      289.24     12.50 o
   6  -1   6       47.17       44.73      5.00 o
   7  -1   6       45.72       37.63      2.61 o
   8  -1   6       45.22       48.58      3.66 o
   9  -1   6        0.27        0.35      0.65 o
  10  -1   6        3.70        5.01      0.99 o
  11  -1   6        1.76        1.73      0.55 o
 -11   0   6       20.75       23.74      2.99 o
 -10   0   6       72.95       90.14      4.82 o
  -9   0   6       55.41       53.94      2.48 o
  -8   0   6        9.03        7.14      0.94 o
  -7   0   6       24.65       26.89      1.72 o
  -6   0   6       60.20       47.19      2.79 o
  -5   0   6       68.90       64.61      3.61 o
  -4   0   6       62.97       70.77      3.37 o
  -3   0   6      429.30      442.46      9.90 o
  -2   0   6      149.32      158.32      4.50 o
  -1   0   6      803.16      889.34     21.09 o
   0   0   6       10.74       19.05      2.50 o
   1   0   6        0.71        4.25      1.25 o
   2   0   6      407.24      378.52     12.22 o
   3   0   6     2747.41     2629.90     46.70 o
   4   0   6       45.01       51.72      3.95 o
   5   0   6       44.79       37.72      2.45 o
   6   0   6      192.91      216.62     13.38 o
   7   0   6       22.31       20.79      1.87 o
   8   0   6      592.34      529.47     13.04 o
   9   0   6      201.45      215.29      6.66 o
  10   0   6       19.26       19.13      2.16 o
  11   0   6        4.23        3.88      0.81 o
  12   0   6        1.50       -0.07      0.52 o
 -11   1   6       10.83       10.59      2.00 o
 -10   1   6        9.03       13.00      2.61 o
  -9   1   6      126.96      149.30      7.39 o
  -8   1   6       37.01       41.12      2.48 o
  -7   1   6      164.48      153.96      4.23 o
  -6   1   6       44.75       41.59      2.24 o
  -5   1   6      618.88      636.56     16.39 o
  -4   1   6      999.80      962.73     16.73 o
  -3   1   6      346.68      292.34      6.01 o
  -2   1   6        2.17        7.25      1.74 o
  -1   1   6      141.33      154.79      3.91 o
   0   1   6      723.65      744.65     33.72 o
   1   1   6      622.60      559.80     15.08 o
   2   1   6     1499.24     1068.31    205.10 o
   3   1   6     2328.49     2411.05     34.53 o
   4   1   6       22.28        9.89      1.36 o
   5   1   6      792.30      743.08     13.19 o
   6   1   6      472.61      468.87     16.45 o
   7   1   6       50.26       51.45      3.62 o
   8   1   6       17.31       16.05      1.66 o
   9   1   6       14.85        9.69      1.32 o
  10   1   6        5.60        4.37      0.89 o
  11   1   6        2.62        2.35      0.77 o
  12   1   6       61.74       72.48      3.85 o
 -11   2   6        1.47        0.74      0.77 o
 -10   2   6        6.15        7.13      2.31 o
  -9   2   6       35.19       34.84      2.53 o
  -8   2   6       47.36       33.08      2.57 o
  -7   2   6       24.74       24.76      1.67 o
  -6   2   6      255.01      232.97      5.02 o
  -5   2   6     1159.07     1147.64     34.29 o
  -4   2   6     1616.38     1496.05     22.05 o
  -3   2   6        3.88        2.59      0.82 o
  -2   2   6      201.53      172.50      4.65 o
  -1   2   6     1789.82     1515.31     18.67 o
   0   2   6      102.84       91.37      4.78 o
   1   2   6        6.71        5.63      0.94 o
   2   2   6     3760.98     3776.85    108.08 o
   3   2   6      832.16      708.88     15.72 o
   4   2   6      418.02      447.26     13.12 o
   5   2   6      126.27      115.29      4.17 o
   6   2   6      587.71      571.48     10.02 o
   7   2   6        1.57        4.03      1.00 o
   8   2   6        4.46        3.69      1.11 o
   9   2   6        3.44        1.40      0.99 o
  10   2   6       86.13       90.94      5.30 o
  11   2   6       41.30       45.87      3.59 o
  12   2   6        5.19        6.76      1.74 o
  13   2   6        4.75        2.46      0.78 o
 -11   3   6        5.13       10.86      1.47 o
 -10   3   6        4.87        4.06      0.96 o
  -9   3   6        0.16        1.75      1.05 o
  -8   3   6        4.98        5.63      1.04 o
  -7   3   6       14.21       10.39      1.46 o
  -6   3   6      226.56      180.69      4.76 o
  -5   3   6       11.93        9.99      1.46 o
  -4   3   6      388.86      377.64      9.16 o
  -3   3   6     2924.62     2871.98     54.30 o
  -2   3   6       66.85       69.29      2.90 o
  -1   3   6     1142.03     1065.04     12.14 o
   0   3   6     1837.64     1487.41     64.96 o
   1   3   6       13.43       32.26      2.36 o
   2   3   6     1411.56     1427.12     27.96 o
   3   3   6        2.87        3.37      0.70 o
   4   3   6     1486.04     1556.84     22.15 o
   5   3   6       80.13       75.42      3.82 o
   6   3   6      198.66      224.61      7.24 o
   7   3   6       53.22       45.20      3.37 o
   8   3   6      245.51      229.67      8.08 o
   9   3   6       28.38       26.80      2.81 o
  10   3   6      147.91      147.49      6.81 o
  11   3   6      360.87      406.85     11.33 o
  12   3   6        0.71        0.97      0.72 o
  13   3   6        6.79        5.37      1.26 o
 -10   4   6       41.76       28.93      2.36 o
  -9   4   6       24.34       18.09      2.00 o
  -8   4   6        0.14        0.77      1.14 o
  -7   4   6       14.40       15.07      2.07 o
  -6   4   6      433.04      377.25     15.11 o
  -5   4   6       11.31        8.84      0.97 o
  -4   4   6      459.06      469.13     12.88 o
  -3   4   6      129.14      134.56      4.91 o
  -2   4   6      871.13      867.92     13.92 o
  -1   4   6     1683.39     1714.11     17.84 o
   0   4   6       21.49       31.59      2.10 o
   1   4   6      314.44      297.24      7.00 o
   2   4   6     2257.42     2389.87     28.30 o
   3   4   6     1653.72     1748.84     27.22 o
   4   4   6       24.61       17.62      1.34 o
   5   4   6       40.20       42.05      2.71 o
   6   4   6      111.25      112.78      7.56 o
   7   4   6        0.06        0.76      0.70 o
   8   4   6      258.50      235.38      6.79 o
   9   4   6      608.44      542.81     18.60 o
  10   4   6       38.53       37.57      3.31 o
  11   4   6       62.84       70.81      4.52 o
  12   4   6        1.30        1.28      0.81 o
  13   4   6       41.97       39.06      3.84 o
 -10   5   6        0.14       -0.14      0.73 o
  -9   5   6       32.10       24.82      2.17 o
  -8   5   6        6.61        3.85      0.96 o
  -7   5   6      148.34      160.65      6.70 o
  -6   5   6      189.96      176.37     10.32 o
  -5   5   6        4.32        7.39      0.97 o
  -4   5   6        5.76        9.03      0.98 o
  -3   5   6      540.27      563.91     19.88 o
  -2   5   6        2.21        1.04      0.41 o
  -1   5   6      728.83      808.86     20.53 o
   0   5   6     1167.82     1315.28     19.02 o
   1   5   6       23.82       29.26      2.14 o
   2   5   6      409.08      448.29     11.60 o
   3   5   6     1061.85     1244.52     27.55 o
   4   5   6      400.89      444.69      9.67 o
   5   5   6      614.30      663.68     19.66 o
   6   5   6       18.59       20.45      3.25 o
   7   5   6       46.23       53.38      5.46 o
   8   5   6      124.72      101.39      5.00 o
   9   5   6      462.94      460.13     45.92 o
  10   5   6       24.41       19.23      2.33 o
  11   5   6        5.90        6.98      1.44 o
  12   5   6       20.96       21.95      2.28 o
  13   5   6       22.10       26.27      3.27 o
  -9   6   6       79.69       88.26      3.70 o
  -8   6   6       20.22       24.10      2.29 o
  -7   6   6       21.54       21.50      2.46 o
  -6   6   6       13.78       14.17      2.95 o
  -5   6   6       74.47       77.76      5.30 o
  -4   6   6      261.94      261.88      9.46 o
  -3   6   6      360.10      378.99     12.73 o
  -2   6   6      341.79      381.31     14.46 o
  -1   6   6      283.11      297.21     12.06 o
   0   6   6       37.63       41.68      2.72 o
   1   6   6        0.79        0.25      0.41 o
   2   6   6     2349.41     2588.72     33.09 o
   3   6   6       50.80       46.77      2.83 o
   4   6   6       98.75      115.87      4.60 o
   5   6   6       21.94       25.51      3.64 o
   6   6   6      607.67      733.07     22.42 o
   7   6   6      122.37      113.36     10.26 o
   8   6   6      188.05      189.90      8.95 o
   9   6   6        4.08        5.88      1.33 o
  10   6   6        7.19        6.60      1.94 o
  11   6   6        4.96        3.13      0.94 o
  12   6   6        1.19        1.26      0.64 o
  13   6   6        7.98        6.37      1.64 o
  -9   7   6        8.35        7.11      1.03 o
  -8   7   6       22.46       24.40      2.09 o
  -7   7   6       17.95       20.67      2.16 o
  -6   7   6        1.44        2.39      1.51 o
  -5   7   6       15.74       14.87      3.56 o
  -4   7   6        8.79        9.13      1.14 o
  -3   7   6        2.53        2.01      0.45 o
  -2   7   6       30.94       38.94      4.72 o
  -1   7   6       17.49       14.19      2.71 o
   0   7   6        0.64        0.31      0.65 o
   1   7   6       39.85       41.36      2.93 o
   2   7   6        2.62        4.56      0.97 o
   3   7   6        6.62       18.35      2.01 o
   4   7   6       19.02       19.12      1.94 o
   5   7   6      202.98      204.22     10.88 o
   6   7   6       51.89       46.81      5.36 o
   7   7   6      358.48      349.32      9.69 o
   8   7   6       41.44       36.20      2.62 o
   9   7   6      294.09      286.11     13.41 o
  10   7   6       18.64       13.38      1.93 o
  11   7   6       22.91       20.59      2.28 o
  12   7   6       24.42       20.01      3.24 o
  13   7   6        0.45        0.81      0.73 o
  -8   8   6       12.99        7.85      1.06 o
  -7   8   6       31.44       30.89      3.10 o
  -6   8   6        2.06        0.79      0.90 o
  -5   8   6       38.69       40.31      3.45 o
  -4   8   6       10.55        7.85      1.54 o
  -3   8   6       31.71       30.61     10.35 o
  -2   8   6      207.63      206.81      9.82 o
  -1   8   6      131.08      108.73      5.10 o
   0   8   6        9.53       11.06      2.44 o
   1   8   6        4.80        4.07      1.68 o
   2   8   6      195.79      265.53      8.33 o
   3   8   6       12.75        9.77      1.47 o
   4   8   6        1.55        3.01      1.46 o
   5   8   6      384.43      399.52     16.52 o
   6   8   6       80.54       74.88      4.61 o
   7   8   6       24.19       22.86      2.04 o
   8   8   6        4.91        3.46      1.11 o
   9   8   6       97.21       99.83      5.24 o
  10   8   6       19.81       21.50      3.47 o
  11   8   6       31.73       25.29      3.83 o
  12   8   6        0.25        0.09      0.71 o
  13   8   6       13.98       15.44      2.34 o
  -7   9   6        0.28       -0.70      0.70 o
  -6   9   6        4.71        9.09      2.06 o
  -5   9   6      114.30      148.67      6.46 o
  -4   9   6       16.94       15.77      2.14 o
  -3   9   6      212.45      237.59     11.96 o
  -2   9   6       19.15       10.40      2.84 o
  -1   9   6      163.77      149.39      5.90 o
   0   9   6      272.33      305.76     12.32 o
   1   9   6        1.98        5.59      1.17 o
   2   9   6      389.07      380.33     11.59 o
   3   9   6      147.98      146.27      7.05 o
   4   9   6       27.84       41.42      7.62 o
   5   9   6      251.62      272.32      9.27 o
   6   9   6        4.19        4.98      0.97 o
   7   9   6       65.42       62.30      3.56 o
   8   9   6       25.03       27.27      2.76 o
   9   9   6       98.21       89.82      5.02 o
  10   9   6       51.87       66.55      6.18 o
  11   9   6        7.31       11.23      2.61 o
  12   9   6        3.09        3.37      1.34 o
  13   9   6       34.79       35.99      3.22 o
  -6  10   6        5.19        8.55      1.14 o
  -5  10   6        0.67        0.41      0.68 o
  -4  10   6        1.61        1.09      0.94 o
  -3  10   6        3.96        2.79      1.14 o
  -2  10   6       25.76       31.12      2.90 o
  -1  10   6       63.81       55.67      3.91 o
   0  10   6       12.16       14.40      1.63 o
   1  10   6       71.92       68.26      4.61 o
   2  10   6      101.46      107.62      8.32 o
   3  10   6      298.97      321.30      9.32 o
   4  10   6      768.21      774.19     17.23 o
   5  10   6      109.97      123.70      7.44 o
   6  10   6       31.54       31.62      3.15 o
   7  10   6      239.60      277.68      9.24 o
   8  10   6       43.03       54.20      3.95 o
   9  10   6       20.46       19.27      2.36 o
  10  10   6       15.49        9.72      2.37 o
  11  10   6        9.29       13.18      2.50 o
  12  10   6        0.28       -0.79      0.79 o
  -5  11   6        0.00        2.14      1.20 o
  -4  11   6        6.78        4.16      1.51 o
  -3  11   6        2.23        1.89      0.76 o
  -2  11   6        6.97        7.71      1.44 o
  -1  11   6        3.91        6.86      7.28 o
   0  11   6       89.80      100.99      5.23 o
   1  11   6      178.77      173.43     10.52 o
   2  11   6       89.69       92.07      7.52 o
   3  11   6       15.77       16.94      3.24 o
   4  11   6        0.57       -0.95      1.66 o
   5  11   6        0.80        0.04      0.87 o
   6  11   6        4.39        6.01      1.95 o
   7  11   6       21.58       23.19      2.54 o
   8  11   6        5.28        4.89      1.77 o
   9  11   6        0.95       -0.19      0.95 o
  10  11   6      100.01      121.81      7.95 o
  11  11   6        3.38        3.90      1.81 o
  12  11   6        8.94        8.24      1.58 o
  -4  12   6        1.14        1.12      0.93 o
  -3  12   6       17.27       20.64      2.06 o
  -2  12   6        0.03        0.91      0.76 o
  -1  12   6        4.70        3.97      0.93 o
   0  12   6        0.05       -0.04      1.86 o
   1  12   6      867.66      964.71     27.38 o
   2  12   6      254.20      271.33     13.26 o
   3  12   6       37.46       42.86      5.08 o
   4  12   6        0.16       -0.65      1.42 o
   5  12   6       31.64       31.39      4.24 o
   6  12   6        9.03        7.45      2.22 o
   7  12   6        0.15        0.85      0.70 o
   8  12   6       18.33       21.89      3.45 o
   9  12   6        3.92        3.67      1.41 o
  10  12   6      128.48      145.47      8.21 o
  11  12   6       47.66       46.48      2.83 o
  -3  13   6        2.15        1.42      0.66 o
  -2  13   6        1.71        1.19      1.41 o
  -1  13   6        1.90        4.55      0.92 o
   0  13   6        1.42        0.33      0.99 o
   1  13   6      278.56      299.37     13.23 o
   2  13   6      169.10      170.09      9.91 o
   3  13   6       11.03        8.88      2.16 o
   4  13   6       48.43       50.62      5.31 o
   5  13   6        6.96       11.11      2.44 o
   6  13   6       19.59       16.83      1.99 o
   7  13   6       21.81       20.68      3.06 o
   8  13   6        2.16        2.18      1.04 o
   9  13   6        6.83       11.53      2.25 o
  10  13   6       27.31       27.01      3.17 o
  11  13   6       76.64       67.03      4.41 o
  -2  14   6        1.34        3.47      0.91 o
  -1  14   6        3.13        4.63      1.29 o
   0  14   6        1.57        3.66      1.20 o
   1  14   6       52.41       56.12      4.87 o
   2  14   6      275.03      326.72     12.86 o
   3  14   6        2.66        4.68      1.58 o
   4  14   6        4.29        3.93      1.50 o
   5  14   6       26.02       33.03      3.04 o
   6  14   6       38.04       38.58      2.80 o
   7  14   6        0.03        0.04      1.45 o
   8  14   6        7.66        6.97      2.02 o
   9  14   6        0.29        0.32      0.67 o
  10  14   6       11.50       10.84      1.18 o
   0  15   6        5.17        4.96      1.12 o
   1  15   6        1.34        0.35      0.33 o
   2  15   6       12.66       13.86      2.09 o
   3  15   6        2.30        2.16      0.85 o
   4  15   6        3.37        4.74      1.31 o
   5  15   6       18.26       15.36      2.33 o
   6  15   6        3.65        3.63      0.77 o
   7  15   6       44.67       40.20      2.31 o
   8  15   6        1.66        2.55      0.56 o
   4  16   6        1.20        0.90      0.38 o
   5  16   6        5.13        3.57      0.92 o
  -7 -12   7        1.01       -0.03      0.37 o
  -6 -12   7        0.08        0.88      0.64 o
  -5 -12   7        0.88        0.58      0.45 o
  -4 -12   7       13.95       14.98      1.68 o
  -3 -12   7        1.81        1.89      0.70 o
  -2 -12   7       16.90       17.23      3.50 o
  -1 -12   7       13.86        9.66      1.82 o
   0 -12   7       12.63       13.65      1.99 o
   1 -12   7        2.19        0.64      0.53 o
  -8 -11   7        1.85        0.16      0.44 o
  -7 -11   7        2.70        1.06      1.77 o
  -6 -11   7        0.15       -0.45      0.58 o
  -5 -11   7        0.68        0.12      0.59 o
  -4 -11   7        2.47        4.13      1.56 o
  -3 -11   7       27.39       25.40      2.68 o
  -2 -11   7       87.10       83.43      4.66 o
  -1 -11   7       42.60       32.73      2.78 o
   0 -11   7        4.54        6.16      1.70 o
   1 -11   7       20.91       25.44      3.17 o
   2 -11   7       30.53       41.66      3.69 o
   3 -11   7       49.49       50.37      3.50 o
  -9 -10   7        9.10        7.09      1.90 o
  -8 -10   7       22.27       21.90      2.67 o
  -7 -10   7        9.04       11.89      1.52 o
  -6 -10   7       60.98       54.82      4.16 o
  -5 -10   7        0.01       -0.41      1.12 o
  -4 -10   7       10.37        4.97      1.66 o
  -3 -10   7       67.67       62.70      6.15 o
  -2 -10   7      250.10      236.86     12.37 o
  -1 -10   7       17.16       16.68      2.23 o
   0 -10   7       29.71       30.10      4.11 o
   1 -10   7       52.69       50.19      5.08 o
   2 -10   7       25.80       18.16      2.88 o
   3 -10   7       33.55       38.19      3.83 o
   4 -10   7        9.41        8.78      1.56 o
 -10  -9   7       37.42       32.81      2.05 o
  -9  -9   7       19.71       19.35      2.66 o
  -8  -9   7        1.41        0.58      0.80 o
  -7  -9   7       98.65       89.43      7.38 o
  -6  -9   7       28.44       27.85      3.25 o
  -5  -9   7        1.26        3.80      1.66 o
  -4  -9   7       57.13       80.69      7.50 o
  -3  -9   7        0.93        2.35      1.55 o
  -2  -9   7       63.26       46.52      5.64 o
  -1  -9   7       84.99       72.00      6.73 o
   0  -9   7        6.34       10.47      2.70 o
   1  -9   7       31.38       28.13      2.74 o
   2  -9   7        4.80        2.99      0.70 o
   3  -9   7       38.79       39.85      3.35 o
   4  -9   7        4.80        5.43      1.08 o
   5  -9   7       19.09       20.51      1.72 o
 -11  -8   7        4.07        2.18      0.47 o
 -10  -8   7       69.50       68.75      4.81 o
  -9  -8   7        0.48        2.25      1.33 o
  -8  -8   7        2.83        1.25      0.60 o
  -7  -8   7       26.72       32.20      5.00 o
  -6  -8   7        5.64        6.51      1.52 o
  -5  -8   7        0.16        1.72      0.99 o
  -4  -8   7      111.95      136.81     10.02 o
  -3  -8   7      372.92      389.64     17.15 o
  -2  -8   7      298.33      293.74     14.42 o
  -1  -8   7      968.95      915.56     27.32 o
   0  -8   7        5.61        3.77      1.15 o
   1  -8   7      154.27      153.83      6.86 o
   2  -8   7      119.65      125.72      6.11 o
   3  -8   7      109.61      106.69     10.52 o
   4  -8   7        1.47        0.63      0.58 o
   5  -8   7       18.03       19.08      2.00 o
   6  -8   7       13.09       18.04      2.53 o
   7  -8   7        6.48        4.87      1.13 o
 -11  -7   7        0.33       -0.31      0.50 o
 -10  -7   7        1.91        1.94      0.76 o
  -9  -7   7        0.14       -0.11      1.17 o
  -8  -7   7       26.43       24.65      3.93 o
  -7  -7   7      139.08      137.63      9.69 o
  -6  -7   7       27.35       31.63      4.61 o
  -5  -7   7     1405.12     1395.78     36.31 o
  -4  -7   7      474.76      369.74     20.04 o
  -3  -7   7      167.07      169.65      8.13 o
  -2  -7   7      771.50      788.59     30.65 o
  -1  -7   7      934.33      848.97     32.23 o
   0  -7   7      367.99      363.15     33.28 o
   1  -7   7      275.92      262.08      9.14 o
   2  -7   7       12.34       11.81      1.92 o
   3  -7   7       73.95       81.44      8.01 o
   4  -7   7       27.99       34.13      3.19 o
   5  -7   7        1.91        2.60      0.85 o
   6  -7   7       53.41       49.21      4.74 o
   7  -7   7       14.69       14.70      2.42 o
   8  -7   7       11.41       11.31      1.72 o
 -11  -6   7        1.19        1.51      0.57 o
 -10  -6   7       16.51       19.61      2.99 o
  -9  -6   7        2.16        0.06      0.95 o
  -8  -6   7       24.09       24.92      3.95 o
  -7  -6   7      133.98      155.76     10.37 o
  -6  -6   7       12.01       15.89      3.37 o
  -5  -6   7     1948.42     1864.46     26.05 o
  -4  -6   7        2.44        4.91      1.15 o
  -3  -6   7       69.29       66.97      3.87 o
  -2  -6   7       10.16        9.65      1.22 o
  -1  -6   7       69.38       71.62      3.47 o
   0  -6   7      458.13      459.66     12.64 o
   1  -6   7      143.67      117.59      6.12 o
   2  -6   7      231.16      224.69      8.20 o
   3  -6   7      574.88      511.89     12.98 o
   4  -6   7       31.65       42.43      3.56 o
   5  -6   7      240.05      242.74     14.55 o
   6  -6   7        3.71        4.59      1.52 o
   7  -6   7       48.35       44.72      4.55 o
   8  -6   7       13.60       10.60      1.95 o
   9  -6   7        0.87        1.94      0.87 o
 -11  -5   7       11.52        8.94      1.23 o
 -10  -5   7        0.58        0.77      0.79 o
  -9  -5   7       20.43       20.13      2.44 o
  -8  -5   7      198.74      199.84      8.04 o
  -7  -5   7       19.39       12.24      1.98 o
  -6  -5   7        1.04       -0.08      0.66 o
  -5  -5   7      539.35      523.92     11.65 o
  -4  -5   7      128.98      117.69      4.51 o
  -3  -5   7       48.59       47.60      5.97 o
  -2  -5   7      366.24      375.38     16.90 o
  -1  -5   7      217.29      222.17     12.52 o
   0  -5   7        3.77        1.52      1.03 o
   1  -5   7      138.77      153.31     10.04 o
   2  -5   7      223.18      189.36      9.74 o
   3  -5   7      162.51      119.03      6.06 o
   4  -5   7      135.94       97.69      5.48 o
   5  -5   7      179.63      172.52     10.46 o
   6  -5   7       26.48       34.20      4.50 o
   7  -5   7       17.04       12.58      2.67 o
   8  -5   7       37.48       39.15      4.17 o
   9  -5   7        3.50        2.03      0.92 o
  10  -5   7        1.07        0.38      0.39 o
 -11  -4   7       68.81       68.59      3.47 o
 -10  -4   7        0.09       -0.29      0.77 o
  -9  -4   7      139.80      169.24      7.18 o
  -8  -4   7       12.13       10.24      1.92 o
  -7  -4   7       46.39       47.52      3.14 o
  -6  -4   7        0.83        0.79      0.59 o
  -5  -4   7     1265.68     1168.66     20.39 o
  -4  -4   7      286.07      252.04     13.73 o
  -3  -4   7      196.15      186.91     11.37 o
  -2  -4   7       47.66       54.47      5.79 o
  -1  -4   7      351.97      359.53     15.29 o
   0  -4   7      103.62       97.26      7.67 o
   1  -4   7     1598.95     1716.16     39.28 o
   2  -4   7       44.44       47.62      5.22 o
   3  -4   7       10.88       10.66      2.74 o
   4  -4   7        0.52       -0.34      0.69 o
   5  -4   7       10.44       13.22      2.11 o
   6  -4   7      103.58      105.67      7.95 o
   7  -4   7       31.19       31.33      4.26 o
   8  -4   7        2.76        0.81      0.91 o
   9  -4   7        1.49        1.15      0.69 o
  10  -4   7        2.80        5.12      1.23 o
 -11  -3   7        6.65        9.41      1.07 o
 -10  -3   7       75.29       75.77      3.58 o
  -9  -3   7       14.04       13.27      2.16 o
  -8  -3   7       70.93       78.29      5.04 o
  -7  -3   7      262.70      254.09      7.42 o
  -6  -3   7      342.50      307.39      8.03 o
  -5  -3   7      192.53      156.27     16.99 o
  -4  -3   7     1764.42     1737.62     41.06 o
  -3  -3   7      131.47      118.01      8.45 o
  -2  -3   7      678.38      690.73     21.59 o
  -1  -3   7      891.88      988.84     26.37 o
   0  -3   7       48.98       48.62      5.01 o
   1  -3   7      168.16      238.61     11.55 o
   2  -3   7      684.21      769.14     22.68 o
   3  -3   7      135.96      112.63     13.45 o
   4  -3   7        0.46       -0.35      0.66 o
   5  -3   7      641.65      572.79     42.77 o
   6  -3   7       11.03       10.58      1.75 o
   7  -3   7       51.64       44.31      3.46 o
   8  -3   7        0.33        0.88      0.58 o
   9  -3   7       12.21       13.63      1.74 o
  10  -3   7      107.72      120.62      6.93 o
  11  -3   7        3.31        6.46      1.30 o
 -11  -2   7       14.56       12.22      1.13 o
 -10  -2   7       35.16       38.96      2.52 o
  -9  -2   7      111.32      134.49      6.42 o
  -8  -2   7      256.59      228.67     11.62 o
  -7  -2   7       91.99      100.47      5.58 o
  -6  -2   7      433.24      402.81     11.07 o
  -5  -2   7     1033.12     1059.22     29.29 o
  -4  -2   7       63.75       52.85      5.45 o
  -3  -2   7      118.47      123.99      8.18 o
  -2  -2   7        5.11        5.61      1.75 o
  -1  -2   7       52.09       60.56      5.28 o
   0  -2   7        0.08        1.54      1.02 o
   1  -2   7     1533.92     1592.30     34.68 o
   2  -2   7     3771.69     4332.11     75.66 o
   3  -2   7       21.36       32.50      5.98 o
   4  -2   7      310.62      229.76      7.83 o
   5  -2   7       42.05       35.11      4.63 o
   6  -2   7      298.09      270.94      9.21 o
   7  -2   7        9.88        9.41      1.37 o
   8  -2   7       42.67       39.26      3.29 o
   9  -2   7       62.69       60.53      3.97 o
  10  -2   7      230.03      226.76      7.21 o
  11  -2   7        2.55        3.36      1.19 o
 -11  -1   7       36.29       32.11      3.34 o
 -10  -1   7        6.34        4.81      0.86 o
  -9  -1   7      122.81      156.26      5.54 o
  -8  -1   7      445.19      472.68     16.50 o
  -7  -1   7       94.58       77.52      4.81 o
  -6  -1   7       61.18       67.32      3.58 o
  -5  -1   7       97.06       73.44      5.47 o
  -4  -1   7      497.25      450.23     36.41 o
  -3  -1   7      174.73      142.82      8.34 o
  -2  -1   7     1051.00     1175.33     27.72 o
  -1  -1   7     1907.79     1979.23     39.56 o
   0  -1   7       27.93       33.54      3.81 o
   1  -1   7     1264.35     1337.37     29.88 o
   2  -1   7     2312.92     2598.09     49.12 o
   3  -1   7     1639.52     1735.74     36.48 o
   4  -1   7      178.97      161.34      6.22 o
   5  -1   7      319.91      239.87     11.88 o
   6  -1   7      223.00      171.20      5.58 o
   7  -1   7      360.56      334.88      8.40 o
   8  -1   7       98.38       98.61      5.32 o
   9  -1   7       16.32       18.53      2.81 o
  10  -1   7        5.20        4.22      1.04 o
  11  -1   7       17.71       19.43      1.87 o
 -11   0   7       69.70       73.98      4.95 o
 -10   0   7       20.95       17.55      2.84 o
  -9   0   7       57.80       57.78      4.30 o
  -8   0   7      128.22      139.95      4.60 o
  -7   0   7       98.77      110.03      4.59 o
  -6   0   7      142.39      131.01      5.91 o
  -5   0   7       85.10       86.79      6.00 o
  -4   0   7       12.42       19.15      2.99 o
  -3   0   7      234.16      274.63     11.62 o
  -2   0   7        4.13        1.46      0.88 o
  -1   0   7       84.54      104.84      6.57 o
   0   0   7      441.84      416.43     13.76 o
   1   0   7     1013.88     1088.91     25.65 o
   2   0   7     1873.71     1901.12     37.79 o
   3   0   7      273.56      243.76     10.33 o
   4   0   7     1768.16     1657.06     33.63 o
   5   0   7     1528.62     1503.61     34.29 o
   6   0   7        1.78       -0.02      0.47 o
   7   0   7        1.90        4.74      0.97 o
   8   0   7      111.85      104.80      6.44 o
   9   0   7       11.43       12.02      1.47 o
  10   0   7       53.15       57.70      3.19 o
  11   0   7       13.02       13.68      1.40 o
 -11   1   7       43.90       47.57      3.68 o
 -10   1   7        1.66        2.29      1.28 o
  -9   1   7        2.40        3.20      1.06 o
  -8   1   7       48.28       45.88      2.58 o
  -7   1   7       10.12       10.61      1.11 o
  -6   1   7      425.00      361.83     12.79 o
  -5   1   7        3.07        2.85      1.29 o
  -4   1   7      610.75      591.09     12.05 o
  -3   1   7       80.76       87.77      3.22 o
  -2   1   7        0.64        2.91      0.71 o
  -1   1   7      618.62      686.73     13.10 o
   0   1   7       90.70       87.50      5.78 o
   1   1   7      372.13      307.36     11.19 o
   2   1   7      377.14      355.91     12.19 o
   3   1   7      856.04      824.72     20.57 o
   4   1   7       11.12        5.61      1.10 o
   5   1   7      426.63      364.57     13.90 o
   6   1   7      981.20      964.54     18.66 o
   7   1   7      126.30      102.45      4.48 o
   8   1   7      134.47      118.75      4.65 o
   9   1   7      104.51      105.45      4.51 o
  10   1   7       13.00       12.03      1.46 o
  11   1   7       28.69       30.14      2.15 o
  12   1   7       24.79       24.88      2.08 o
 -11   2   7       26.14       23.19      2.31 o
 -10   2   7       38.32       32.79      3.52 o
  -9   2   7       73.57       85.24      4.51 o
  -8   2   7      205.67      225.75      5.81 o
  -7   2   7       10.42       10.08      1.18 o
  -6   2   7       77.13       77.73      2.88 o
  -5   2   7      230.28      201.68      7.20 o
  -4   2   7      208.39      195.04      8.28 o
  -3   2   7      550.97      531.28     10.75 o
  -2   2   7      260.71      271.50     12.09 o
  -1   2   7     1897.36     1761.61     26.65 o
   0   2   7      280.83      253.12     16.52 o
   1   2   7      488.39      486.64     23.74 o
   2   2   7      897.91      849.46     20.64 o
   3   2   7      960.76      933.27     17.44 o
   4   2   7      468.65      503.87     15.23 o
   5   2   7       97.00      124.65      5.54 o
   6   2   7        8.02        8.61      2.12 o
   7   2   7       89.01       70.03      4.77 o
   8   2   7      404.65      408.60     11.31 o
   9   2   7      314.47      326.37     10.38 o
  10   2   7       52.16       40.73      3.46 o
  11   2   7       53.10       54.02      3.80 o
  12   2   7       83.25       98.07      4.54 o
 -10   3   7        1.21       -0.19      0.79 o
  -9   3   7        7.73       12.34      1.75 o
  -8   3   7      190.34      204.94     10.43 o
  -7   3   7       28.18       37.16      2.58 o
  -6   3   7       47.34       40.65      2.50 o
  -5   3   7      881.34      761.04     17.90 o
  -4   3   7       57.84       57.48      3.47 o
  -3   3   7      894.31      825.89     14.27 o
  -2   3   7       69.69       62.43      2.88 o
  -1   3   7        9.61        5.16      0.62 o
   0   3   7     3152.95     2933.12    124.01 o
   1   3   7      360.18      400.32      9.40 o
   2   3   7     1191.36     1230.45     26.43 o
   3   3   7        6.58       10.65      1.80 o
   4   3   7     3807.89     3753.84     45.63 o
   5   3   7      802.35      860.23     15.98 o
   6   3   7       18.33       26.25      2.54 o
   7   3   7        1.94        1.03      0.57 o
   8   3   7       11.83        8.00      2.02 o
   9   3   7      216.04      242.01     13.28 o
  10   3   7       11.08       11.22      1.83 o
  11   3   7      111.35      123.02      5.87 o
  12   3   7      383.55      435.63     17.44 o
  13   3   7      104.03       93.09      5.26 o
 -10   4   7        5.07        7.88      1.48 o
  -9   4   7       27.61       28.32      2.42 o
  -8   4   7       14.31       19.38      2.24 o
  -7   4   7       55.14       50.36      3.65 o
  -6   4   7       11.81        5.23      1.11 o
  -5   4   7        0.23        0.59      0.92 o
  -4   4   7      589.74      527.09     16.45 o
  -3   4   7     1495.92     1443.23     21.50 o
  -2   4   7       82.93       78.36      4.50 o
  -1   4   7       83.26       91.62      2.76 o
   0   4   7        1.05        7.13      2.63 o
   1   4   7     1770.31     1678.76     23.54 o
   2   4   7      736.93      752.51     13.34 o
   3   4   7        0.42        0.94      0.49 o
   4   4   7      216.91      198.42      7.03 o
   5   4   7      220.50      191.94      6.42 o
   6   4   7      663.09      706.36     14.44 o
   7   4   7        4.84        3.85      2.28 o
   8   4   7       36.44       27.94      3.28 o
   9   4   7       19.60       14.65      2.91 o
  10   4   7       53.36       44.86      3.69 o
  11   4   7       15.00       15.01      2.04 o
  12   4   7      349.39      388.16     10.06 o
  13   4   7       24.99       24.51      2.89 o
 -10   5   7       21.14       19.90      1.96 o
  -9   5   7        0.85        3.50      0.91 o
  -8   5   7       10.48       11.33      1.62 o
  -7   5   7       11.00        6.06      1.19 o
  -6   5   7        6.47        4.61      1.20 o
  -5   5   7       80.28       63.80      4.07 o
  -4   5   7       19.02       19.91      1.39 o
  -3   5   7       29.87       24.11      2.17 o
  -2   5   7     2675.61     2370.49     30.61 o
  -1   5   7        1.39        2.77      0.63 o
   0   5   7      476.30      565.62     19.94 o
   1   5   7       41.82       36.70      2.52 o
   2   5   7     2073.22     2045.62     38.87 o
   3   5   7        0.79        2.75      0.70 o
   4   5   7        2.00        1.89      0.79 o
   5   5   7      234.81      238.59     11.52 o
   6   5   7        8.64       10.78      2.56 o
   7   5   7       92.39       89.65      7.96 o
   8   5   7       20.69       20.96      1.98 o
   9   5   7      529.07      501.88     17.80 o
  10   5   7        0.68        0.08      0.92 o
  11   5   7        0.32        0.24      0.64 o
  12   5   7      195.92      220.54      8.44 o
  13   5   7       27.24       24.38      2.93 o
  -9   6   7       20.40       20.65      1.70 o
  -8   6   7        2.99        1.68      0.81 o
  -7   6   7       55.31       48.20      3.38 o
  -6   6   7       56.71       43.06      4.93 o
  -5   6   7      351.61      327.99     14.33 o
  -4   6   7        0.30        1.24      0.50 o
  -3   6   7       16.43       12.25      1.06 o
  -2   6   7      321.60      284.36      9.84 o
  -1   6   7      644.77      619.97     18.92 o
   0   6   7       67.96       80.26      5.84 o
   1   6   7      537.26      533.51     11.36 o
   2   6   7      551.82      597.65     12.27 o
   3   6   7      148.10      137.78      5.34 o
   4   6   7      612.64      659.91     35.22 o
   5   6   7      316.08      316.50     13.68 o
   6   6   7      337.88      387.61     16.04 o
   7   6   7        5.51        4.32      0.97 o
   8   6   7       64.98       61.27      3.40 o
   9   6   7      164.48      162.17      9.41 o
  10   6   7       90.09       90.33      6.94 o
  11   6   7       26.55       28.78      2.78 o
  12   6   7       70.97       84.01      4.35 o
  13   6   7       21.05       21.51      2.80 o
  -8   7   7       30.78       23.96      1.98 o
  -7   7   7        0.15       -0.97      0.97 o
  -6   7   7       44.35       43.91      4.80 o
  -5   7   7       28.83       22.94      3.77 o
  -4   7   7        0.77        0.25      1.30 o
  -3   7   7       17.34       17.30      2.28 o
  -2   7   7       64.27       52.80      3.19 o
  -1   7   7      167.23      182.91     10.23 o
   0   7   7      134.97      169.92      9.45 o
   1   7   7     1157.15     1220.82     24.07 o
   2   7   7      887.47     1002.62     17.89 o
   3   7   7       43.23       40.10      3.00 o
   4   7   7       60.65       72.93      6.35 o
   5   7   7        3.41        5.82      2.05 o
   6   7   7      216.96      215.82     19.27 o
   7   7   7      539.57      473.52     11.56 o
   8   7   7      395.84      392.64     11.70 o
   9   7   7      427.35      417.35     11.24 o
  10   7   7        0.52        1.12      0.80 o
  11   7   7       24.72       29.33      2.68 o
  12   7   7       18.66       19.90      3.54 o
  13   7   7       11.33        9.55      1.78 o
  -8   8   7        0.33        0.35      0.42 o
  -7   8   7        6.09        7.55      1.13 o
  -6   8   7        3.07        4.58      1.64 o
  -5   8   7       19.43       20.39      3.50 o
  -4   8   7       24.77       20.04      3.56 o
  -3   8   7       33.50       35.61      2.49 o
  -2   8   7       88.55       86.00      3.43 o
  -1   8   7       11.35       11.62      1.20 o
   0   8   7        5.29        5.93      1.58 o
   1   8   7       28.94       24.77      3.67 o
   2   8   7        0.58        1.35      0.71 o
   3   8   7        1.09        2.73      0.70 o
   4   8   7      140.42      140.11      9.44 o
   5   8   7       80.42       83.89      4.77 o
   6   8   7       87.11       87.34      5.04 o
   7   8   7        4.67        3.19      0.78 o
   8   8   7       37.76       38.31      2.75 o
   9   8   7      469.59      474.89     17.82 o
  10   8   7       12.69       11.47      2.64 o
  11   8   7        4.91        5.35      2.27 o
  12   8   7        1.25        0.12      0.89 o
  13   8   7        0.97        3.47      1.17 o
  -7   9   7        0.10       -0.57      0.57 o
  -6   9   7        1.10        1.00      1.09 o
  -5   9   7        0.32        2.23      1.29 o
  -4   9   7       80.18       81.57      4.90 o
  -3   9   7       33.43       34.03      3.03 o
  -2   9   7      289.02      338.55     17.77 o
  -1   9   7      543.33      588.89     11.55 o
   0   9   7       12.30       11.53      1.86 o
   1   9   7        0.38        1.63      0.73 o
   2   9   7       59.99       67.90      6.62 o
   3   9   7       17.05       16.06      1.74 o
   4   9   7       52.62       53.49     10.50 o
   5   9   7      109.46      103.10     18.40 o
   6   9   7        0.33        0.98      0.52 o
   7   9   7       11.83        6.87      1.46 o
   8   9   7        1.18       -0.88      0.92 o
   9   9   7       45.63       54.14      5.65 o
  10   9   7        1.32        0.57      1.09 o
  11   9   7       33.75       32.66      2.91 o
  12   9   7        0.16       -0.53      1.01 o
  13   9   7        5.41        5.33      1.30 o
  -6  10   7       13.40       18.64      1.59 o
  -5  10   7        3.75        9.54      2.14 o
  -4  10   7      173.66      201.92      9.75 o
  -3  10   7       52.71       60.25      5.73 o
  -2  10   7       19.24       15.05      2.04 o
  -1  10   7        0.35       -0.69      0.82 o
   0  10   7       70.57       69.51      6.51 o
   1  10   7        8.75        6.70      3.56 o
   2  10   7       63.00       53.49      4.04 o
   3  10   7       37.87       40.63      2.89 o
   4  10   7      147.03      134.29     12.42 o
   5  10   7      600.13      575.86     14.74 o
   6  10   7      310.99      310.20     12.15 o
   7  10   7      239.84      280.34     13.10 o
   8  10   7      348.16      376.94     15.51 o
   9  10   7       16.12       14.53      2.95 o
  10  10   7       70.31       77.37      6.39 o
  11  10   7        5.07        3.24      0.99 o
  12  10   7       35.06       37.20      3.71 o
  -5  11   7        1.05        2.27      1.41 o
  -4  11   7       27.51       23.52      3.26 o
  -3  11   7       11.58       13.20      1.79 o
  -2  11   7        3.82        1.54      0.87 o
  -1  11   7       18.28       19.77      2.25 o
   0  11   7      180.17      186.82     11.00 o
   1  11   7      121.05      113.54      8.56 o
   2  11   7        9.57       13.17      2.89 o
   3  11   7        2.23        3.41      1.55 o
   4  11   7      401.71      441.15     17.28 o
   5  11   7        3.57        7.49      2.18 o
   6  11   7       21.57       24.30      2.64 o
   7  11   7       37.74       36.77      3.15 o
   8  11   7       16.87       25.58      3.85 o
   9  11   7       15.06       22.87      3.60 o
  10  11   7       60.29       62.93      5.49 o
  11  11   7        5.33        7.48      1.25 o
  12  11   7        5.05        4.50      1.17 o
  -4  12   7       27.25       36.26      3.32 o
  -3  12   7        0.56        0.39      0.67 o
  -2  12   7        0.09        0.21      0.64 o
  -1  12   7        1.48        1.02      0.58 o
   0  12   7        6.72        7.07      2.27 o
   1  12   7      253.69      258.00     12.85 o
   2  12   7       85.02      101.79      7.93 o
   3  12   7       59.56       65.53      6.33 o
   4  12   7       30.94       35.89      3.11 o
   5  12   7        0.29        0.88      0.46 o
   6  12   7       23.20       24.61      2.60 o
   7  12   7       15.25       17.20      2.11 o
   8  12   7        8.71        4.57      1.63 o
   9  12   7        0.23       -0.51      0.79 o
  10  12   7        0.39        1.16      0.88 o
  11  12   7        0.20        0.07      0.45 o
  -3  13   7        8.61        7.98      1.47 o
  -2  13   7       12.00       11.51      2.01 o
  -1  13   7       28.61       31.97      3.45 o
   0  13   7       39.84       51.68      4.98 o
   1  13   7       25.20       31.40      4.08 o
   2  13   7       86.33       87.00      6.95 o
   3  13   7       14.35       14.44      2.98 o
   4  13   7       81.99       94.88      7.21 o
   5  13   7        8.29       10.39      2.36 o
   6  13   7        5.47        8.09      2.71 o
   7  13   7        3.41        4.25      1.09 o
   8  13   7       11.74       15.14      2.60 o
   9  13   7        0.26       -0.83      0.83 o
  10  13   7        9.67        8.50      1.28 o
  11  13   7       35.72       39.64      3.25 o
  -2  14   7        5.18        3.09      0.79 o
  -1  14   7       12.44       12.26      1.92 o
   0  14   7        2.00        3.93      1.16 o
   1  14   7       43.20       48.91      4.45 o
   2  14   7       51.54       61.35      5.31 o
   3  14   7        6.38        7.39      2.07 o
   4  14   7        8.02        9.58      2.15 o
   5  14   7       47.14       41.24      2.79 o
   6  14   7       10.23        5.43      0.96 o
   7  14   7       32.37       29.04      2.29 o
   8  14   7        0.06        0.75      0.51 o
   9  14   7       30.75       35.28      2.35 o
  10  14   7        3.84        3.78      1.05 o
   0  15   7        0.20       -0.05      0.35 o
   1  15   7       26.24       16.29      1.92 o
   2  15   7       12.32       12.66      1.99 o
   3  15   7        0.58        0.61      0.56 o
   4  15   7        0.44       -0.12      0.86 o
   5  15   7        0.07       -1.01      1.01 o
   6  15   7        1.21        0.76      0.55 o
   7  15   7        0.16        0.67      0.21 o
   8  15   7        0.41        0.76      0.36 o
  -6 -12   8       52.79       49.39      3.36 o
  -5 -12   8       12.08        7.49      1.47 o
  -4 -12   8       14.10       10.68      1.20 o
  -3 -12   8       26.19       36.81      4.72 o
  -2 -12   8        4.79        2.94      0.95 o
  -1 -12   8        3.57        2.95      0.87 o
   0 -12   8       21.55       28.36      2.47 o
  -7 -11   8        1.82        2.23      1.23 o
  -6 -11   8      133.65      142.93     10.78 o
  -5 -11   8        0.40        0.86      0.66 o
  -4 -11   8        1.30        0.52      1.09 o
  -3 -11   8        2.36        3.04      0.79 o
  -2 -11   8       35.25       45.35      3.10 o
  -1 -11   8        0.08        0.39      0.72 o
   0 -11   8        3.30        6.83      1.67 o
   1 -11   8        0.58        0.33      0.56 o
   2 -11   8        9.90        9.92      1.60 o
  -8 -10   8       30.68       18.19      1.93 o
  -7 -10   8       47.95       35.52      3.46 o
  -6 -10   8       96.61       93.03      6.29 o
  -5 -10   8        1.78        0.21      1.12 o
  -4 -10   8       23.52       33.14      4.25 o
  -3 -10   8       25.27       27.97      3.93 o
  -2 -10   8       59.30       75.03      6.49 o
  -1 -10   8       19.50       16.11      2.20 o
   0 -10   8        0.06       -0.76      0.76 o
   1 -10   8        0.15       -0.60      1.00 o
   2 -10   8       21.49       22.17      2.97 o
   3 -10   8       81.92       94.42      5.46 o
  -9  -9   8        2.62        3.40      0.75 o
  -8  -9   8       29.39       30.38      2.24 o
  -7  -9   8        1.25        2.67      0.82 o
  -6  -9   8       42.75       39.44      3.08 o
  -5  -9   8       14.17       17.02      3.14 o
  -4  -9   8        2.39        2.54      1.28 o
  -3  -9   8        1.68        0.05      1.04 o
  -2  -9   8        1.61        3.97      1.93 o
  -1  -9   8       63.40       70.41      6.64 o
   0  -9   8        6.61        6.43      2.01 o
   1  -9   8       17.18       14.85      1.91 o
   2  -9   8        1.33        0.85      0.69 o
   3  -9   8       25.46       27.60      2.38 o
   4  -9   8        9.69       10.96      1.35 o
   5  -9   8        4.31        3.09      0.83 o
 -10  -8   8      227.42      237.11      5.88 o
  -9  -8   8       69.48       68.96      5.04 o
  -8  -8   8        3.60        5.02      1.12 o
  -7  -8   8      121.08      129.12      5.89 o
  -6  -8   8        7.27        5.51      1.35 o
  -5  -8   8       37.09       41.02      5.81 o
  -4  -8   8        4.02        5.26      1.86 o
  -3  -8   8      159.90      167.59     10.81 o
  -2  -8   8       55.21       45.73      5.42 o
  -1  -8   8        0.13        0.45      0.93 o
   0  -8   8      217.07      178.16      7.47 o
   1  -8   8        5.49        4.45      2.83 o
   2  -8   8        0.20        0.08      0.82 o
   3  -8   8        2.65        2.42      0.79 o
   4  -8   8       50.39       43.37      3.13 o
   5  -8   8       10.99        7.44      1.14 o
   6  -8   8        0.65        1.55      0.84 o
 -10  -7   8      144.74      146.42      6.98 o
  -9  -7   8      108.98       94.36      5.25 o
  -8  -7   8       38.77       38.73      3.15 o
  -7  -7   8       29.80       28.87      4.15 o
  -6  -7   8       60.62       60.38      6.26 o
  -5  -7   8      169.08      179.97     11.03 o
  -4  -7   8        1.89        1.07      1.36 o
  -3  -7   8        3.43        2.28      0.97 o
  -2  -7   8        9.17        5.32      1.88 o
  -1  -7   8        5.77        9.43      1.95 o
   0  -7   8       44.19       54.54      5.83 o
   1  -7   8       33.55       31.88      3.10 o
   2  -7   8        2.41        2.61      0.80 o
   3  -7   8       40.25       50.73      3.84 o
   4  -7   8        9.74        9.62      1.65 o
   5  -7   8      169.94      173.03      6.41 o
   6  -7   8       31.67       33.78      3.76 o
   7  -7   8       12.41       15.15      2.18 o
   8  -7   8        6.95        6.17      1.09 o
 -11  -6   8        0.51        0.50      0.49 o
 -10  -6   8       31.61       29.83      3.35 o
  -9  -6   8       80.02       79.18      6.28 o
  -8  -6   8        0.59        0.20      1.14 o
  -7  -6   8       23.64       33.22      4.62 o
  -6  -6   8       47.36       43.08      5.38 o
  -5  -6   8       27.72       26.14      3.05 o
  -4  -6   8      442.05      438.04     14.02 o
  -3  -6   8      195.14      190.56      6.91 o
  -2  -6   8      892.27      838.58     13.36 o
  -1  -6   8      548.59      488.12     11.05 o
   0  -6   8       34.73       34.04      2.76 o
   1  -6   8       45.42       44.39      3.82 o
   2  -6   8      411.53      383.87     11.23 o
   3  -6   8        9.36        8.93      1.57 o
   4  -6   8      581.88      580.62     13.96 o
   5  -6   8       24.71       34.60      4.52 o
   6  -6   8       51.17       56.44      5.43 o
   7  -6   8        0.87        2.85      1.22 o
   8  -6   8        1.83        2.43      0.86 o
 -11  -5   8        1.32        0.07      0.38 o
 -10  -5   8       36.02       34.86      3.82 o
  -9  -5   8       14.13       17.06      3.10 o
  -8  -5   8        3.94        9.29      2.65 o
  -7  -5   8        9.94        6.16      2.07 o
  -6  -5   8        1.24        0.87      0.78 o
  -5  -5   8      223.15      209.29      8.10 o
  -4  -5   8      947.89      940.74     20.66 o
  -3  -5   8      609.65      636.86     12.89 o
  -2  -5   8      408.26      433.63     12.91 o
  -1  -5   8      318.99      282.47      9.13 o
   0  -5   8      302.16      295.57      9.92 o
   1  -5   8        3.57        3.49      1.03 o
   2  -5   8      272.65      239.93      7.40 o
   3  -5   8        2.27        0.85      0.44 o
   4  -5   8     1241.07     1172.82     67.02 o
   5  -5   8      132.07      143.11      9.50 o
   6  -5   8       10.02        9.71      2.34 o
   7  -5   8       18.14       13.59      2.65 o
   8  -5   8        0.14       -1.10      1.20 o
   9  -5   8        0.40        1.62      1.00 o
 -11  -4   8        7.45        4.95      0.82 o
 -10  -4   8        1.33        1.80      0.75 o
  -9  -4   8        5.92        4.92      1.27 o
  -8  -4   8       58.53       55.69      4.09 o
  -7  -4   8       70.06       65.03      3.69 o
  -6  -4   8       16.15       16.04      1.86 o
  -5  -4   8      270.19      266.58      6.20 o
  -4  -4   8       90.53       96.57      3.90 o
  -3  -4   8        0.99        1.05      0.45 o
  -2  -4   8        0.27        1.75      0.94 o
  -1  -4   8      154.59      168.70     10.93 o
   0  -4   8       51.05       30.80      4.53 o
   1  -4   8        0.03        0.49      0.82 o
   2  -4   8      797.30      839.00     26.20 o
   3  -4   8       84.60       94.17      5.57 o
   4  -4   8       35.13       37.67      3.52 o
   5  -4   8      726.54      704.30     22.55 o
   6  -4   8      139.46      147.08      9.52 o
   7  -4   8       16.98       17.43      3.24 o
   8  -4   8        2.47       -0.08      1.12 o
   9  -4   8       20.21       24.78      3.11 o
  10  -4   8        2.81        3.15      1.01 o
 -11  -3   8       34.92       28.40      1.90 o
 -10  -3   8        1.70        0.82      0.57 o
  -9  -3   8        8.42       10.66      1.78 o
  -8  -3   8       50.93       36.26      3.39 o
  -7  -3   8      169.61      161.15      5.84 o
  -6  -3   8        0.70        0.63      0.61 o
  -5  -3   8       39.51       34.11      1.99 o
  -4  -3   8     1603.85     1534.62    101.70 o
  -3  -3   8      481.21      543.71     20.63 o
  -2  -3   8       24.09       18.79      3.54 o
  -1  -3   8        4.26        5.52      2.13 o
   0  -3   8      209.58      184.55     10.52 o
   1  -3   8      560.87      642.12     21.14 o
   2  -3   8      490.73      520.49     19.10 o
   3  -3   8       30.42       36.35      3.38 o
   4  -3   8        4.46        4.50      1.20 o
   5  -3   8        8.19        8.48      1.73 o
   6  -3   8        4.68        2.10      1.12 o
   7  -3   8        4.69        3.91      1.08 o
   8  -3   8       68.97       63.31      5.09 o
   9  -3   8        5.40        6.34      1.90 o
  10  -3   8       70.31       77.05      5.21 o
 -11  -2   8       12.04        6.77      0.98 o
 -10  -2   8        0.44        0.99      0.61 o
  -9  -2   8       30.52       38.45      4.12 o
  -8  -2   8       34.91       33.95      3.18 o
  -7  -2   8      236.66      256.25      9.12 o
  -6  -2   8       66.46       52.59      3.21 o
  -5  -2   8       21.25       14.68      1.26 o
  -4  -2   8      474.30      480.60     18.73 o
  -3  -2   8       66.99       93.58      7.49 o
  -2  -2   8      440.52      423.12     16.31 o
  -1  -2   8     2178.20     2081.37     43.84 o
   0  -2   8       20.46       30.18      4.02 o
   1  -2   8      248.42      291.54     12.93 o
   2  -2   8       28.65       32.36      4.30 o
   3  -2   8      483.29      417.59     50.46 o
   4  -2   8       26.40       29.53      2.87 o
   5  -2   8        0.37        0.56      0.43 o
   6  -2   8        0.22        0.76      0.53 o
   7  -2   8      102.36       84.84      4.96 o
   8  -2   8       95.10       98.80      5.27 o
   9  -2   8       19.28       18.35      2.14 o
  10  -2   8        4.09        2.68      0.80 o
  11  -2   8       63.38       60.50      3.97 o
 -11  -1   8       12.35       10.35      1.74 o
 -10  -1   8       19.36       22.71      2.19 o
  -9  -1   8       28.63       31.96      2.37 o
  -8  -1   8       12.95       11.03      1.86 o
  -7  -1   8      242.03      218.73      8.38 o
  -6  -1   8       30.30       28.90      2.85 o
  -5  -1   8      822.09      699.11     36.13 o
  -4  -1   8      260.99      239.31     12.18 o
  -3  -1   8      133.35      122.35      8.26 o
  -2  -1   8        1.59        4.24      1.52 o
  -1  -1   8       55.86       50.93      4.95 o
   0  -1   8     2677.54     2771.09     52.79 o
   1  -1   8      219.09      228.97     10.99 o
   2  -1   8      315.09      364.23     14.25 o
   3  -1   8        1.08        3.53      1.19 o
   4  -1   8       89.46      100.59      5.24 o
   5  -1   8       37.41       33.72      4.60 o
   6  -1   8      231.99      225.54      6.73 o
   7  -1   8      401.22      406.85     11.29 o
   8  -1   8       63.26       65.87      4.35 o
   9  -1   8        8.07        8.64      1.82 o
  10  -1   8        5.38        5.70      1.29 o
  11  -1   8      173.88      187.38      5.68 o
 -11   0   8       59.80       55.45      3.81 o
 -10   0   8        2.76        1.23      0.55 o
  -9   0   8        1.36        1.78      0.82 o
  -8   0   8        7.46        8.60      1.72 o
  -7   0   8      257.78      283.03      9.53 o
  -6   0   8      147.41      114.23      7.66 o
  -5   0   8       73.32       61.45      3.89 o
  -4   0   8      196.59      163.85      9.56 o
  -3   0   8     3709.47     3872.42     69.90 o
  -2   0   8        0.99        1.47      1.01 o
  -1   0   8      265.56      374.30     14.09 o
   0   0   8       44.01       57.12      5.18 o
   1   0   8     2050.69     2238.91     43.81 o
   2   0   8       47.35       60.94      5.27 o
   3   0   8       39.63       27.34      3.50 o
   4   0   8      884.18      816.77     16.37 o
   5   0   8        1.29        3.26      1.47 o
   6   0   8        1.13        2.14      0.63 o
   7   0   8      174.76      174.60      5.93 o
   8   0   8      148.67      130.92      6.15 o
   9   0   8       74.66       78.50      4.68 o
  10   0   8        1.46        1.27      0.73 o
  11   0   8        3.33        2.14      0.73 o
 -11   1   8       20.03       16.17      1.91 o
 -10   1   8       67.69       57.22      4.65 o
  -9   1   8        0.32        0.06      0.66 o
  -8   1   8      100.77      113.87      4.61 o
  -7   1   8      153.10      153.84      5.46 o
  -6   1   8      208.11      229.51      8.19 o
  -5   1   8       20.10       21.50      2.33 o
  -4   1   8      520.76      481.16     14.36 o
  -3   1   8      747.10      703.02     20.54 o
  -2   1   8      547.41      523.38     16.95 o
  -1   1   8       49.26       66.98      5.55 o
   0   1   8        3.85       19.82      2.85 o
   1   1   8       14.40       13.96      2.45 o
   2   1   8      476.77      510.16     16.19 o
   3   1   8      459.75      452.17     15.21 o
   4   1   8       22.03       10.92      1.62 o
   5   1   8      330.58      266.06     12.40 o
   6   1   8     1530.69     1446.19     25.49 o
   7   1   8     1002.31      878.05     40.54 o
   8   1   8        0.24        0.55      0.61 o
   9   1   8       49.20       45.54      2.90 o
  10   1   8       38.64       41.70      2.63 o
  11   1   8        0.61        0.67      0.57 o
  12   1   8        6.81        5.67      1.45 o
 -11   2   8        3.63        2.70      0.72 o
 -10   2   8       35.47       38.12      3.60 o
  -9   2   8       13.21       15.57      2.85 o
  -8   2   8        1.09        0.77      0.53 o
  -7   2   8        1.63        2.16      1.27 o
  -6   2   8      319.54      304.86     10.48 o
  -5   2   8       61.50       70.66      3.36 o
  -4   2   8      265.28      220.08      7.14 o
  -3   2   8      132.66      106.32      4.42 o
  -2   2   8       15.36       13.88      1.26 o
  -1   2   8       91.54       93.59      4.59 o
   0   2   8       20.51        8.23      1.34 o
   1   2   8     1552.18     1439.99     31.21 o
   2   2   8       17.64        8.67      1.96 o
   3   2   8     1697.68     1629.63     34.38 o
   4   2   8      156.01      125.13      7.63 o
   5   2   8      282.77      255.89     11.68 o
   6   2   8      615.61      551.15     13.76 o
   7   2   8       31.80       37.18      2.67 o
   8   2   8       98.94       81.44      4.82 o
   9   2   8       52.90       56.38      4.11 o
  10   2   8       71.88       78.03      4.75 o
  11   2   8        0.14        2.09      0.96 o
  12   2   8        1.31        1.92      1.01 o
 -10   3   8       78.19       79.05      4.80 o
  -9   3   8       11.31       13.89      1.75 o
  -8   3   8        2.66        3.71      0.94 o
  -7   3   8      130.13      136.16      5.00 o
  -6   3   8       70.30       66.09      3.46 o
  -5   3   8      123.58       98.97      4.75 o
  -4   3   8        8.40        4.88      0.92 o
  -3   3   8      237.31      216.20     11.19 o
  -2   3   8      103.38       84.13     15.27 o
  -1   3   8       44.32       34.70      2.71 o
   0   3   8      200.94      180.84     18.68 o
   1   3   8      130.06      125.66      5.13 o
   2   3   8      447.06      521.56     11.37 o
   3   3   8     7982.61     7592.92    116.93 o
   4   3   8     4540.07     4297.91     71.96 o
   5   3   8      247.75      248.91      8.26 o
   6   3   8        0.04        1.59      1.85 o
   7   3   8        7.90        6.23      1.10 o
   8   3   8       68.35       50.75      3.92 o
   9   3   8        4.38        4.96      1.25 o
  10   3   8       10.52        7.16      1.54 o
  11   3   8        2.51        6.63      1.43 o
  12   3   8        0.32        1.93      0.86 o
 -10   4   8       45.18       42.15      3.14 o
  -9   4   8       10.02        7.86      1.24 o
  -8   4   8       23.88       29.84      2.57 o
  -7   4   8       75.29       74.59      3.54 o
  -6   4   8       37.98       50.90      3.06 o
  -5   4   8      522.11      497.58     14.28 o
  -4   4   8      541.27      512.03     10.44 o
  -3   4   8       20.64       22.73      3.55 o
  -2   4   8        2.43        3.78      1.30 o
  -1   4   8      279.33      270.31     11.08 o
   0   4   8     1519.87     1445.43    100.37 o
   1   4   8      544.66      585.40     12.45 o
   2   4   8      303.37      332.32      9.12 o
   3   4   8     6373.15     5952.59    122.27 o
   4   4   8     3018.76     2886.25     52.66 o
   5   4   8       93.21       70.75      4.04 o
   6   4   8      247.13      237.54      8.43 o
   7   4   8      139.22      123.68      6.15 o
   8   4   8       56.90       41.43      6.64 o
   9   4   8      166.02      156.62      7.73 o
  10   4   8       62.50       67.80      4.52 o
  11   4   8        8.80        9.18      1.59 o
  12   4   8        2.01        4.15      1.06 o
  13   4   8        4.91        4.42      1.87 o
  -9   5   8        5.78        6.93      1.23 o
  -8   5   8        0.93        1.31      0.71 o
  -7   5   8       10.38       13.25      1.80 o
  -6   5   8       10.63       12.81      1.53 o
  -5   5   8       10.22       21.07      2.48 o
  -4   5   8       19.17       14.38      1.40 o
  -3   5   8        0.47       -0.25      0.93 o
  -2   5   8        0.62        2.56      1.34 o
  -1   5   8        9.40        7.76      1.89 o
   0   5   8       71.80       62.85      3.63 o
   1   5   8      155.42      160.97      6.01 o
   2   5   8      241.51      201.47      6.84 o
   3   5   8     6172.27     6309.59     72.52 o
   4   5   8     4842.06     4621.37     64.75 o
   5   5   8      129.16      146.65      9.36 o
   6   5   8       97.17       92.19      7.68 o
   7   5   8      164.04      136.87      6.68 o
   8   5   8       33.92       29.03      3.09 o
   9   5   8       24.15       27.83      3.98 o
  10   5   8        0.23       -0.26      0.66 o
  11   5   8       46.21       45.35      3.48 o
  12   5   8        1.05        1.84      0.76 o
  13   5   8        0.67        1.05      0.60 o
  -9   6   8        8.76        8.68      1.45 o
  -8   6   8       17.27       22.75      2.03 o
  -7   6   8        9.32       11.25      2.81 o
  -6   6   8       28.17       39.90      3.16 o
  -5   6   8        5.09        9.51      1.70 o
  -4   6   8       48.50       35.27      2.20 o
  -3   6   8      166.21      153.22      4.64 o
  -2   6   8       87.83       91.04      4.92 o
  -1   6   8       61.23       68.97      5.93 o
   0   6   8      138.83      140.37      8.21 o
   1   6   8      832.43      824.65     15.70 o
   2   6   8      718.25      764.69     15.05 o
   3   6   8     1789.44     1782.35     26.71 o
   4   6   8      538.68      576.23     19.45 o
   5   6   8       82.99       74.16      6.71 o
   6   6   8        3.64        2.95      0.93 o
   7   6   8      260.51      204.01      7.22 o
   8   6   8      136.21      116.16      4.81 o
   9   6   8        0.48        0.29      0.89 o
  10   6   8       30.44       35.51      4.31 o
  11   6   8       88.20       91.80      4.93 o
  12   6   8        0.11        1.04      0.55 o
  13   6   8       12.49       12.74      2.09 o
  -8   7   8       18.81       23.05      1.77 o
  -7   7   8       12.41       10.55      1.38 o
  -6   7   8       38.84       44.25      3.21 o
  -5   7   8        1.28        1.60      0.91 o
  -4   7   8        2.62        1.20      0.66 o
  -3   7   8       61.96       61.50      2.64 o
  -2   7   8       77.66       79.82      3.29 o
  -1   7   8      100.53      110.26      5.50 o
   0   7   8     2396.71     2440.23     49.14 o
   1   7   8        2.53        6.01      1.25 o
   2   7   8       16.13        8.29      3.07 o
   3   7   8      435.00      439.81     11.23 o
   4   7   8      384.54      441.41     17.54 o
   5   7   8       46.32       53.44      5.94 o
   6   7   8      290.78      275.61     13.20 o
   7   7   8        1.50        2.65      0.89 o
   8   7   8       10.15        9.80      1.43 o
   9   7   8        5.16        9.25      1.36 o
  10   7   8        7.59        7.03      1.22 o
  11   7   8        5.13        6.95      1.34 o
  12   7   8        1.10        0.60      0.43 o
  13   7   8       25.90       31.81      3.15 o
  -8   8   8        8.08       12.85      1.63 o
  -7   8   8       26.86       26.01      2.01 o
  -6   8   8        4.40        3.24      1.11 o
  -5   8   8        0.44        0.17      0.86 o
  -4   8   8      106.42      100.10      7.64 o
  -3   8   8      156.42      160.60      6.56 o
  -2   8   8       81.93       80.84      4.14 o
  -1   8   8      409.78      346.91     10.51 o
   0   8   8     1105.98     1092.52     20.50 o
   1   8   8       12.56       10.75      1.70 o
   2   8   8        1.71        1.97      0.77 o
   3   8   8      352.54      313.51     13.75 o
   4   8   8        2.58        1.79      1.16 o
   5   8   8        0.06        0.00      0.90 o
   6   8   8       83.52       85.61      5.12 o
   7   8   8        1.39        0.73      1.07 o
   8   8   8        0.56        2.23      1.26 o
   9   8   8      138.83      134.80      8.93 o
  10   8   8       37.37       40.80      4.84 o
  11   8   8        0.40        0.66      0.79 o
  12   8   8        0.02       -0.75      0.91 o
  13   8   8        6.10        6.30      1.33 o
  -7   9   8       16.43       12.29      1.16 o
  -6   9   8       10.13       10.14      1.30 o
  -5   9   8        6.79        6.43      1.81 o
  -4   9   8       88.42       92.48      7.29 o
  -3   9   8       28.52       33.84      2.12 o
  -2   9   8       56.16       77.63      5.74 o
  -1   9   8       22.92       29.21      2.28 o
   0   9   8      369.15      372.12     11.31 o
   1   9   8      203.80      212.80     11.11 o
   2   9   8       10.13       12.54      1.87 o
   3   9   8       20.25       15.40      1.73 o
   4   9   8      197.90      176.05      7.81 o
   5   9   8      123.64      141.43      8.93 o
   6   9   8        0.25       -0.61      0.61 o
   7   9   8        1.32       -0.25      0.91 o
   8   9   8        0.59        0.98      1.12 o
   9   9   8        0.12        1.00      1.12 o
  10   9   8        5.28        4.20      1.65 o
  11   9   8       34.97       47.45      3.93 o
  12   9   8       24.45       23.93      3.13 o
  13   9   8        2.51        2.65      0.95 o
  -6  10   8       13.67        9.86      2.75 o
  -5  10   8        7.04        4.83      1.00 o
  -4  10   8      123.60      120.21      7.87 o
  -3  10   8        1.26        0.98      1.08 o
  -2  10   8      113.57      108.96      6.72 o
  -1  10   8      157.36      176.64      7.15 o
   0  10   8        6.12        4.72      2.09 o
   1  10   8        2.27        1.53      0.78 o
   2  10   8       59.11       66.36      4.54 o
   3  10   8      112.11       99.47     11.47 o
   4  10   8        2.43        3.11      0.95 o
   5  10   8       21.17       24.04      2.30 o
   6  10   8        0.26        2.81      3.56 o
   7  10   8        1.06       -0.67      1.12 o
   8  10   8       16.48       17.52      3.08 o
   9  10   8       27.96       26.95      3.84 o
  10  10   8       37.02       38.38      3.18 o
  11  10   8       26.78       26.59      3.47 o
  12  10   8       11.00       13.27      2.26 o
  -5  11   8        5.79        4.71      2.31 o
  -4  11   8       51.64       51.17      4.54 o
  -3  11   8        8.71       11.72      2.47 o
  -2  11   8       22.16       18.74      2.13 o
  -1  11   8       50.30       57.87      3.86 o
   0  11   8        4.79        8.37      2.47 o
   1  11   8      151.06      152.28      9.89 o
   2  11   8        8.81       11.64      2.84 o
   3  11   8      147.49      166.21     10.31 o
   4  11   8       27.73       30.43      3.64 o
   5  11   8        0.59        0.90      0.77 o
   6  11   8        1.27        0.34      0.60 o
   7  11   8       10.23       10.80      1.80 o
   8  11   8        8.14        7.18      2.11 o
   9  11   8       47.74       53.48      5.24 o
  10  11   8       11.43       10.96      1.59 o
  11  11   8        0.42        0.41      1.32 o
  12  11   8       10.15       10.81      1.81 o
  -4  12   8       65.56       74.94      4.54 o
  -3  12   8        0.72        0.17      0.89 o
  -2  12   8       24.21       27.08      3.10 o
  -1  12   8       31.90       38.65      4.37 o
   0  12   8      130.23      157.26      9.55 o
   1  12   8       82.78       97.05      7.64 o
   2  12   8      202.98      221.27     11.72 o
   3  12   8      157.00      182.33     10.58 o
   4  12   8        7.19        8.66      2.43 o
   5  12   8       16.27       13.71      1.92 o
   6  12   8        0.24        0.48      0.68 o
   7  12   8        0.09       -0.09      0.49 o
   8  12   8       19.85       24.71      3.51 o
   9  12   8        0.05       -0.44      1.16 o
  10  12   8      150.15      153.61      5.78 o
  11  12   8        9.68       13.78      1.53 o
  -3  13   8        1.99        2.05      0.78 o
  -2  13   8        0.30        0.45      0.54 o
  -1  13   8        2.68        2.37      0.97 o
   0  13   8       24.26       34.67      3.98 o
   1  13   8        6.22       11.57      2.48 o
   2  13   8        9.77       15.38      3.09 o
   3  13   8        0.20        1.00      1.27 o
   4  13   8       30.93       29.40      4.11 o
   5  13   8      102.37       91.89      3.80 o
   6  13   8        0.12        0.12      0.56 o
   7  13   8        1.06        0.92      0.55 o
   8  13   8        5.30        6.14      1.74 o
   9  13   8       44.72       52.12      4.52 o
  10  13   8       61.09       50.50      4.22 o
  11  13   8       76.65       61.79      3.89 o
  -1  14   8       17.49       17.38      2.15 o
   0  14   8       17.88       14.73      2.11 o
   1  14   8        3.13        1.83      1.02 o
   2  14   8       22.56       24.26      3.27 o
   3  14   8        9.77        8.55      2.04 o
   4  14   8        4.49        2.12      1.08 o
   5  14   8        6.90        9.10      1.96 o
   6  14   8       12.49       11.62      1.17 o
   7  14   8        9.88       10.72      1.12 o
   8  14   8        0.09       -0.07      0.52 o
   9  14   8        3.64        4.89      0.85 o
  10  14   8       43.45       39.84      3.07 o
   1  15   8        0.76        1.80      0.76 o
   2  15   8       25.95       26.22      2.73 o
   3  15   8       10.46       14.35      2.12 o
   4  15   8       26.18       32.71      3.25 o
   5  15   8        2.66        0.71      0.63 o
   6  15   8        9.38       13.76      1.94 o
   7  15   8        1.67        1.39      0.45 o
   8  15   8        4.61        3.58      0.90 o
  -6 -11   9        1.21        2.12      0.74 o
  -5 -11   9       14.29       15.77      1.51 o
  -4 -11   9       59.06       59.56      3.15 o
  -3 -11   9        6.45        6.81      1.09 o
  -2 -11   9       11.75       16.29      2.50 o
  -1 -11   9        5.14        3.13      1.09 o
   0 -11   9        1.78        3.19      1.02 o
   1 -11   9       28.67       26.99      2.47 o
  -7 -10   9       16.80       11.71      1.59 o
  -6 -10   9       12.69       10.47      1.81 o
  -5 -10   9      202.70      229.20      9.98 o
  -4 -10   9        1.96        1.05      0.74 o
  -3 -10   9       77.66       83.25      6.23 o
  -2 -10   9       53.86       45.68      4.67 o
  -1 -10   9      142.34      157.30      8.65 o
   0 -10   9        0.95        2.74      1.18 o
   1 -10   9        0.08        0.75      0.67 o
   2 -10   9        0.06       -0.15      0.47 o
   3 -10   9       25.37       26.68      2.33 o
  -8  -9   9       31.26       26.30      2.84 o
  -7  -9   9       42.18       35.02      3.67 o
  -6  -9   9       46.97       37.84      4.11 o
  -5  -9   9       70.66       66.17      5.83 o
  -4  -9   9       29.06       30.93      4.10 o
  -3  -9   9        3.80        5.12      1.70 o
  -2  -9   9       11.13       19.78      3.53 o
  -1  -9   9       60.95       52.61      5.43 o
   0  -9   9        9.45        8.65      1.47 o
   1  -9   9       17.84       22.22      2.22 o
   2  -9   9        6.40        9.75      3.29 o
   3  -9   9        0.55        0.60      0.52 o
   4  -9   9       16.91       14.15      1.33 o
  -9  -8   9       96.86      105.50      5.41 o
  -8  -8   9       14.41       12.38      1.49 o
  -7  -8   9        0.00       -0.15      0.62 o
  -6  -8   9       17.13       16.99      2.05 o
  -5  -8   9       13.52       20.44      3.58 o
  -4  -8   9        1.32        1.01      1.18 o
  -3  -8   9       25.38       26.11      4.10 o
  -2  -8   9       42.25       35.28      4.77 o
  -1  -8   9      103.77      115.73      5.91 o
   0  -8   9        8.09       10.65      1.88 o
   1  -8   9      176.68      169.03      7.66 o
   2  -8   9       23.50       26.73      3.89 o
   3  -8   9       63.64       60.10      3.99 o
   4  -8   9       22.86       25.13      2.19 o
   5  -8   9       48.89       53.26      4.18 o
   6  -8   9        0.04       -0.49      0.55 o
 -10  -7   9        0.28        0.94      0.41 o
  -9  -7   9       69.67       64.30      4.33 o
  -8  -7   9       16.18       14.31      1.76 o
  -7  -7   9      103.96      124.64      5.77 o
  -6  -7   9        0.31        0.68      1.40 o
  -5  -7   9        7.16        9.05      1.71 o
  -4  -7   9      106.44      104.80      8.51 o
  -3  -7   9      195.91      197.25     11.71 o
  -2  -7   9       16.93       26.38      4.21 o
  -1  -7   9        7.96        6.70      2.12 o
   0  -7   9        8.98       14.46      2.92 o
   1  -7   9        4.92        7.65      1.58 o
   2  -7   9       44.40       46.42      5.90 o
   3  -7   9       39.24       45.81      3.56 o
   4  -7   9       10.04        9.90      1.62 o
   5  -7   9        8.97       17.62      2.84 o
   6  -7   9        0.52        0.91      0.98 o
   7  -7   9        0.03       -0.88      0.88 o
 -10  -6   9       50.60       54.41      2.83 o
  -9  -6   9       29.31       38.78      4.02 o
  -8  -6   9       45.11       45.37      4.79 o
  -7  -6   9       27.45       28.50      4.15 o
  -6  -6   9      576.21      574.13     20.31 o
  -5  -6   9       83.67       86.65      5.36 o
  -4  -6   9      246.52      229.89      8.94 o
  -3  -6   9      275.77      283.96     10.19 o
  -2  -6   9      742.45      742.75     16.38 o
  -1  -6   9      761.05      749.73     14.13 o
   0  -6   9      421.18      429.20     23.32 o
   1  -6   9      160.33      151.55      9.79 o
   2  -6   9        7.61        3.05      0.96 o
   3  -6   9      145.78      155.97      6.89 o
   4  -6   9       27.06       31.66      2.95 o
   5  -6   9       45.79       54.79      5.53 o
   6  -6   9      172.96      176.22      9.31 o
   7  -6   9        0.75       -0.54      1.03 o
   8  -6   9        1.13       -0.60      0.75 o
 -10  -5   9        5.37        3.73      0.85 o
  -9  -5   9      270.60      298.85     12.26 o
  -8  -5   9      367.36      412.98     16.02 o
  -7  -5   9        3.55        6.21      2.02 o
  -6  -5   9        6.83        5.51      1.51 o
  -5  -5   9       94.47       86.13      5.46 o
  -4  -5   9      972.48      928.53     21.23 o
  -3  -5   9       37.50       49.20      3.41 o
  -2  -5   9       33.37       35.50      2.89 o
  -1  -5   9      167.12      137.63      5.86 o
   0  -5   9     1135.01     1111.67     26.16 o
   1  -5   9       31.62       27.68      2.43 o
   2  -5   9       12.80       14.50      2.15 o
   3  -5   9      240.19      213.90     14.03 o
   4  -5   9        0.86        1.60      1.39 o
   5  -5   9      256.16      257.15     12.90 o
   6  -5   9       35.45       47.51      5.15 o
   7  -5   9      176.60      196.23      9.88 o
   8  -5   9       31.56       33.71      3.55 o
   9  -5   9       13.01       10.68      1.68 o
 -11  -4   9       46.34       32.12      2.49 o
 -10  -4   9        8.05        5.23      0.99 o
  -9  -4   9      218.12      203.58     10.30 o
  -8  -4   9      134.99      153.83      6.53 o
  -7  -4   9       90.14       99.22      4.50 o
  -6  -4   9      122.52      113.17      4.85 o
  -5  -4   9       27.90       23.92      1.76 o
  -4  -4   9      298.72      277.29      7.01 o
  -3  -4   9        1.72        3.78      1.05 o
  -2  -4   9      228.14      225.83      7.13 o
  -1  -4   9      396.56      366.99     10.85 o
   0  -4   9      806.82      722.87     19.00 o
   1  -4   9        1.29        1.70      0.70 o
   2  -4   9       13.42       10.57      1.80 o
   3  -4   9      152.99      141.12     12.30 o
   4  -4   9      628.60      548.44     60.49 o
   5  -4   9      276.58      296.04     14.05 o
   6  -4   9      498.11      521.80     19.09 o
   7  -4   9       31.45       31.98      4.15 o
   8  -4   9        4.97        4.93      1.52 o
   9  -4   9       22.15       23.80      2.86 o
  10  -4   9        1.01        0.93      0.51 o
 -10  -3   9        2.79        1.79      0.51 o
  -9  -3   9        4.87        3.03      1.01 o
  -8  -3   9        7.55        8.74      1.71 o
  -7  -3   9      314.47      331.02      8.51 o
  -6  -3   9       31.15       37.41      2.78 o
  -5  -3   9       10.98       11.71      1.20 o
  -4  -3   9        4.12        2.30      0.47 o
  -3  -3   9      530.23      554.97     32.69 o
  -2  -3   9      106.33      116.30      9.19 o
  -1  -3   9       56.10       58.74      6.45 o
   0  -3   9     1309.78     1415.82     36.23 o
   1  -3   9       40.59       56.57      6.08 o
   2  -3   9      480.04      521.08     19.77 o
   3  -3   9        4.93        8.61      6.06 o
   4  -3   9      151.01      151.28     10.05 o
   5  -3   9      599.99      537.20     83.62 o
   6  -3   9        3.08        4.55      1.77 o
   7  -3   9       15.33       17.03      3.13 o
   8  -3   9       64.84       58.57      5.48 o
   9  -3   9       16.16       16.19      2.66 o
  10  -3   9       19.59       20.71      2.47 o
 -10  -2   9       54.16       56.93      3.85 o
  -9  -2   9       41.07       38.68      3.12 o
  -8  -2   9        3.73        7.01      1.63 o
  -7  -2   9      182.85      193.22      6.31 o
  -6  -2   9       11.30        8.61      1.38 o
  -5  -2   9        3.94        1.93      0.85 o
  -4  -2   9      128.79      107.89      4.61 o
  -3  -2   9      291.39      287.41     14.40 o
  -2  -2   9       77.40       84.69      7.36 o
  -1  -2   9       85.90       90.31      7.50 o
   0  -2   9      100.08       94.24      7.48 o
   1  -2   9       30.59       28.33      4.14 o
   2  -2   9     2358.68     2611.17     53.68 o
   3  -2   9      191.13      177.19     19.28 o
   4  -2   9        0.65       -0.41      0.97 o
   5  -2   9       14.72       14.04      1.66 o
   6  -2   9      142.86      138.21     13.17 o
   7  -2   9        3.48        4.06      1.07 o
   8  -2   9        4.52        5.03      1.16 o
   9  -2   9       18.61       17.95      1.97 o
  10  -2   9        3.49        1.58      0.82 o
 -11  -1   9       47.65       53.71      3.36 o
 -10  -1   9       18.22       16.31      1.72 o
  -9  -1   9       25.68       31.36      2.22 o
  -8  -1   9       74.04       76.96      4.90 o
  -7  -1   9      119.82      129.22      6.30 o
  -6  -1   9      201.12      203.85      6.52 o
  -5  -1   9       91.96       90.34      4.88 o
  -4  -1   9       13.08       11.77      2.50 o
  -3  -1   9      227.41      248.16     12.77 o
  -2  -1   9      178.32      177.72     10.50 o
  -1  -1   9      348.81      386.76     15.58 o
   0  -1   9      199.23      146.67      9.18 o
   1  -1   9      249.18      302.53     13.44 o
   2  -1   9     1463.83     1620.99     37.26 o
   3  -1   9       90.39      116.38      8.22 o
   4  -1   9      615.15      569.43     72.32 o
   5  -1   9       34.55       31.16      3.13 o
   6  -1   9      204.62      191.36      7.44 o
   7  -1   9       12.10       16.13      2.21 o
   8  -1   9       59.11       61.41      4.20 o
   9  -1   9        8.18       11.81      1.69 o
  10  -1   9       31.67       33.28      2.61 o
  11  -1   9        0.04       -0.12      0.36 o
 -11   0   9       64.57       64.09      3.52 o
 -10   0   9       31.87       38.14      2.96 o
  -9   0   9       14.90       19.06      2.16 o
  -8   0   9        1.51        3.44      1.33 o
  -7   0   9      283.92      275.76      9.43 o
  -6   0   9      202.79      215.02      8.08 o
  -5   0   9        2.50        7.28      1.40 o
  -4   0   9        9.15       13.62      2.46 o
  -3   0   9       95.30       77.59      6.75 o
  -2   0   9      782.22      981.15     27.11 o
  -1   0   9        5.85       13.69      2.78 o
   0   0   9     1066.57     1066.93     27.57 o
   1   0   9      394.20      406.00     15.12 o
   2   0   9       14.64       13.44      2.59 o
   3   0   9      856.20      869.30     24.66 o
   4   0   9       31.54       24.21      3.03 o
   5   0   9      387.86      315.35     15.00 o
   6   0   9        1.89        4.12      1.08 o
   7   0   9       89.79       78.51      5.36 o
   8   0   9       26.11       21.70      2.53 o
   9   0   9        3.18        1.59      0.74 o
  10   0   9        3.12        0.44      1.56 o
  11   0   9        6.32        5.91      0.99 o
 -10   1   9       14.85       26.89      2.90 o
  -9   1   9        0.25        0.65      0.85 o
  -8   1   9        2.48        5.98      1.37 o
  -7   1   9       13.06        9.25      1.61 o
  -6   1   9      120.76      110.41      5.44 o
  -5   1   9      106.70      110.39      5.45 o
  -4   1   9      203.37      179.93      9.37 o
  -3   1   9        5.40       17.08      3.02 o
  -2   1   9     7808.14     8285.72    132.38 o
  -1   1   9        0.23        6.78      1.93 o
   0   1   9       50.59       33.50      4.09 o
   1   1   9      352.20      311.13     12.87 o
   2   1   9     2581.83     2446.58     48.09 o
   3   1   9      606.33      629.15     19.72 o
   4   1   9      123.46      114.48      5.68 o
   5   1   9        3.65        1.98      0.78 o
   6   1   9      302.88      236.87      8.68 o
   7   1   9      285.68      244.62      9.88 o
   8   1   9      137.63      119.94      5.83 o
   9   1   9       15.04       15.18      2.00 o
  10   1   9       24.26       32.27      4.16 o
  11   1   9       16.05       18.89      2.84 o
  12   1   9       18.93       18.60      2.32 o
 -10   2   9        5.92       12.67      1.98 o
  -9   2   9        2.12        0.01      0.48 o
  -8   2   9        1.23        0.24      0.67 o
  -7   2   9      135.40      132.50      8.24 o
  -6   2   9       88.16       65.22      3.42 o
  -5   2   9      366.21      342.41     10.01 o
  -4   2   9       48.45       43.10      2.59 o
  -3   2   9        8.26       14.70      3.11 o
  -2   2   9     2834.78     2621.24     51.59 o
  -1   2   9       36.88       58.58      3.91 o
   0   2   9      144.20      102.34      7.12 o
   1   2   9      350.07      274.72     11.86 o
   2   2   9        8.02       14.67      2.58 o
   3   2   9     1300.87     1135.15     28.21 o
   4   2   9       27.67       29.79      3.93 o
   5   2   9       63.23       55.10      5.60 o
   6   2   9      469.37      387.85     11.99 o
   7   2   9      271.79      221.73      9.82 o
   8   2   9       40.21       43.70      5.16 o
   9   2   9       16.22       16.04      3.20 o
  10   2   9        4.03        2.50      0.68 o
  11   2   9       58.32       60.17      5.28 o
  12   2   9       16.44       22.72      2.74 o
 -10   3   9        0.13        0.16      0.62 o
  -9   3   9       34.65       23.16      2.95 o
  -8   3   9       12.27       12.43      1.41 o
  -7   3   9        1.44        5.60      0.98 o
  -6   3   9      180.72      170.69      5.61 o
  -5   3   9     2156.81     2069.18     29.73 o
  -4   3   9      696.69      599.97     11.39 o
  -3   3   9       24.12       22.41      3.86 o
  -2   3   9      405.00      292.83     67.52 o
  -1   3   9       60.35       56.52      7.41 o
   0   3   9        9.13       11.16      1.72 o
   1   3   9       57.21       44.75      3.37 o
   2   3   9       11.30       20.80      3.17 o
   3   3   9      109.54      103.31      6.64 o
   4   3   9       63.20       59.36      5.30 o
   5   3   9        4.03        3.20      1.07 o
   6   3   9       45.71       36.43      3.46 o
   7   3   9      674.44      581.48     22.76 o
   8   3   9        0.61        2.71      0.80 o
   9   3   9      240.41      236.50      8.60 o
  10   3   9       57.57       59.94      4.10 o
  11   3   9       71.62       76.05      4.26 o
  12   3   9       21.34       21.18      2.28 o
  -9   4   9       11.03       10.01      1.84 o
  -8   4   9       11.07        8.87      1.43 o
  -7   4   9       39.78       35.74      2.42 o
  -6   4   9     1036.13      991.69     15.20 o
  -5   4   9      718.71      746.12     17.20 o
  -4   4   9      118.64      109.66      4.66 o
  -3   4   9      119.56       99.76      4.05 o
  -2   4   9      290.04      259.26     12.61 o
  -1   4   9      412.64      376.99     14.63 o
   0   4   9        7.72       10.80      1.66 o
   1   4   9       13.01        9.36      1.59 o
   2   4   9        7.57       15.89      3.56 o
   3   4   9       61.87       54.82      6.31 o
   4   4   9      220.07      208.98     10.10 o
   5   4   9        0.55        1.35      0.82 o
   6   4   9      271.70      235.94     11.48 o
   7   4   9       42.35       43.56      4.65 o
   8   4   9       27.39       23.01      2.73 o
   9   4   9      150.01      164.08     15.51 o
  10   4   9       46.71       55.85      4.01 o
  11   4   9        4.89        2.10      0.93 o
  12   4   9       29.44       29.84      2.39 o
  13   4   9        0.64        1.68      0.73 o
  -9   5   9        2.71        0.79      0.52 o
  -8   5   9        7.26        6.92      1.12 o
  -7   5   9       19.63       16.01      1.86 o
  -6   5   9       64.65       71.71      3.46 o
  -5   5   9     2125.11     2108.05     31.07 o
  -4   5   9     1249.37     1083.97     50.24 o
  -3   5   9      431.50      417.70      8.02 o
  -2   5   9      377.48      318.52      9.60 o
  -1   5   9      288.73      267.72     12.38 o
   0   5   9       22.26       12.79      1.74 o
   1   5   9       53.77       39.58      5.23 o
   2   5   9        2.10        1.59      0.60 o
   3   5   9        0.08       -0.24      0.76 o
   4   5   9       21.46       32.43      4.48 o
   5   5   9       69.09       57.28      6.12 o
   6   5   9       77.73       75.20      9.09 o
   7   5   9        1.98        2.91      0.81 o
   8   5   9       40.12       32.16      2.65 o
   9   5   9        0.86        2.18      1.67 o
  10   5   9       59.84       62.97      4.29 o
  11   5   9       45.43       45.89      5.03 o
  12   5   9       37.68       32.90      2.54 o
  13   5   9       62.09       57.32      3.72 o
  -9   6   9        0.60        1.17      0.46 o
  -8   6   9       34.85       32.23      2.15 o
  -7   6   9        0.04        0.29      0.46 o
  -6   6   9       59.91       50.50      2.78 o
  -5   6   9      407.59      395.54      8.69 o
  -4   6   9       94.42       85.86      5.00 o
  -3   6   9      168.10      166.80      4.98 o
  -2   6   9      428.02      411.86      9.29 o
  -1   6   9      146.17      132.14      6.02 o
   0   6   9      229.05      248.60     11.75 o
   1   6   9        0.19        0.45      0.55 o
   2   6   9      529.58      482.23     12.18 o
   3   6   9      455.79      489.92     12.54 o
   4   6   9      227.10      231.61     12.62 o
   5   6   9      200.86      202.64     11.96 o
   6   6   9        0.51        0.53      0.40 o
   7   6   9       95.06       81.42      3.44 o
   8   6   9      100.10       88.15      6.15 o
   9   6   9       26.43       30.83      3.83 o
  10   6   9       39.33       48.71      3.73 o
  11   6   9       65.13       66.78      4.38 o
  12   6   9       90.69       91.01      4.25 o
  13   6   9       35.04       31.18      2.83 o
  -8   7   9       12.08       11.85      1.82 o
  -7   7   9        5.43        5.73      1.03 o
  -6   7   9        4.34        1.11      0.59 o
  -5   7   9      215.88      240.54      7.13 o
  -4   7   9      156.82      173.54      9.93 o
  -3   7   9      599.36      583.99     11.34 o
  -2   7   9      508.23      494.73     13.63 o
  -1   7   9       43.16       38.66      3.36 o
   0   7   9        3.41        5.10      1.91 o
   1   7   9       67.93       76.46      6.50 o
   2   7   9      386.31      352.06     16.48 o
   3   7   9        6.65        5.88      1.80 o
   4   7   9      214.70      252.33     13.55 o
   5   7   9       21.34       20.50      2.39 o
   6   7   9      323.88      317.90     10.18 o
   7   7   9      111.77      105.85      4.56 o
   8   7   9       10.29       12.21      1.51 o
   9   7   9       88.22       92.28      5.13 o
  10   7   9       95.93      101.18      5.12 o
  11   7   9       61.60       75.09      5.29 o
  12   7   9        2.31        1.74      0.64 o
  13   7   9        2.02        2.40      0.86 o
  -7   8   9       14.40       13.00      1.65 o
  -6   8   9        0.76       -0.44      0.73 o
  -5   8   9       44.23       51.11      3.34 o
  -4   8   9       44.30       56.12      5.68 o
  -3   8   9       26.56       27.04      2.26 o
  -2   8   9       47.38       52.07      3.87 o
  -1   8   9        2.80        2.09      0.59 o
   0   8   9      107.29      108.90      5.77 o
   1   8   9      217.14      218.33      8.12 o
   2   8   9        3.30        5.75      0.89 o
   3   8   9      226.60      214.42      8.70 o
   4   8   9       15.65       14.91      1.62 o
   5   8   9       48.35       42.17      2.78 o
   6   8   9       61.41       58.67      4.33 o
   7   8   9        2.26        1.15      0.80 o
   8   8   9       14.06       15.06      2.82 o
   9   8   9      126.80      123.14      8.84 o
  10   8   9       52.04       54.13      5.55 o
  11   8   9       17.45       15.86      2.95 o
  12   8   9        2.69        2.26      0.97 o
  13   8   9        0.24       -0.49      0.65 o
  -7   9   9        2.87        2.26      0.73 o
  -6   9   9        5.53        5.40      0.81 o
  -5   9   9        0.14        0.06      0.62 o
  -4   9   9        2.06        2.09      1.38 o
  -3   9   9      280.91      279.01      8.19 o
  -2   9   9      188.78      200.50      7.66 o
  -1   9   9        1.82        1.37      0.70 o
   0   9   9       11.14        5.62      1.33 o
   1   9   9      114.96      114.94     10.35 o
   2   9   9        4.76        6.12      1.41 o
   3   9   9        0.23       -0.45      0.48 o
   4   9   9       73.87       73.65      3.83 o
   5   9   9      235.74      209.01      6.67 o
   6   9   9        4.90        6.04      1.47 o
   7   9   9        6.45        8.38      2.29 o
   8   9   9      240.73      249.03     12.40 o
   9   9   9      172.29      187.16      7.55 o
  10   9   9       11.59       11.45      2.67 o
  11   9   9       14.05       13.63      4.25 o
  12   9   9        0.65        0.66      0.56 o
  -6  10   9       11.01       14.34      1.78 o
  -5  10   9        5.12        3.32      1.55 o
  -4  10   9       50.24       53.96      5.01 o
  -3  10   9       18.74       17.39      2.13 o
  -2  10   9        1.76        1.48      1.39 o
  -1  10   9       31.12       36.15      3.16 o
   0  10   9       33.74       35.11      3.18 o
   1  10   9      178.62      178.83     10.87 o
   2  10   9       10.34        8.36      2.25 o
   3  10   9       10.72        7.43      1.87 o
   4  10   9       22.38       24.45      3.86 o
   5  10   9      240.38      239.90      8.50 o
   6  10   9       37.19       46.15      3.60 o
   7  10   9      176.84      200.51     11.04 o
   8  10   9       42.97       47.56      5.31 o
   9  10   9       21.39       18.11      2.28 o
  10  10   9       32.67       35.02      4.29 o
  11  10   9        8.96        5.19      1.45 o
  12  10   9        0.03        0.31      0.60 o
  -5  11   9       38.82       32.64      2.74 o
  -4  11   9       11.87       20.14      2.73 o
  -3  11   9        0.65        1.20      1.01 o
  -2  11   9       88.75      103.42      5.15 o
  -1  11   9       23.51       24.84      3.76 o
   0  11   9        4.68        6.17      1.82 o
   1  11   9        2.19        4.08      1.25 o
   2  11   9        0.66       -0.23      1.01 o
   3  11   9        0.85        2.43      0.96 o
   4  11   9       21.58       22.52      2.60 o
   5  11   9      136.57      140.03      6.41 o
   6  11   9        4.33        4.22      1.21 o
   7  11   9        3.71        2.59      1.26 o
   8  11   9        4.09        4.01      1.50 o
   9  11   9       24.41       29.72      2.79 o
  10  11   9        0.47        0.38      0.96 o
  11  11   9        0.25        1.20      0.94 o
  12  11   9        2.01        1.45      0.81 o
  -4  12   9       18.79       17.61      2.00 o
  -3  12   9        0.02        1.16      0.84 o
  -2  12   9       70.63       66.31      4.92 o
  -1  12   9        4.99        5.09      1.75 o
   0  12   9       21.88       19.45      3.32 o
   1  12   9       26.29       28.66      4.13 o
   2  12   9      224.89      263.00     12.86 o
   3  12   9       40.47       39.31      4.76 o
   4  12   9      107.69      132.14      6.17 o
   5  12   9       27.89       30.65      2.32 o
   6  12   9       20.97       21.51      2.34 o
   7  12   9       48.01       44.75      3.25 o
   8  12   9        7.35       10.35      1.98 o
   9  12   9        6.65        5.06      1.11 o
  10  12   9        3.07        2.64      1.16 o
  11  12   9        5.39        4.41      2.27 o
  -2  13   9        9.70        9.23      1.72 o
  -1  13   9       13.43       12.12      1.44 o
   0  13   9        8.23        5.08      1.54 o
   1  13   9        0.18        2.50      1.40 o
   2  13   9       86.21       91.65      6.83 o
   3  13   9       14.93       20.29      3.29 o
   4  13   9       49.10       59.83      5.54 o
   5  13   9       37.96       42.47      3.19 o
   6  13   9        7.84        3.38      0.95 o
   7  13   9       30.44       31.44      2.08 o
   8  13   9        0.13        0.03      0.59 o
   9  13   9       13.20       16.15      1.87 o
  10  13   9       20.68       18.58      2.47 o
  -1  14   9        0.10        0.56      0.45 o
   0  14   9        0.39        0.30      0.65 o
   1  14   9       93.56       92.60      5.78 o
   2  14   9       98.83      104.29      6.56 o
   3  14   9        1.61        3.85      1.93 o
   4  14   9       98.98      111.69      6.85 o
   5  14   9       52.28       56.99      4.81 o
   6  14   9        4.39        2.11      0.86 o
   7  14   9        0.10       -0.05      0.38 o
   8  14   9        6.01        6.38      0.99 o
   9  14   9        6.54        8.43      1.58 o
   2  15   9       46.09       42.63      3.30 o
   3  15   9        5.95        4.73      1.25 o
   4  15   9        0.18       -0.68      0.76 o
   5  15   9        3.00        3.86      1.05 o
   6  15   9        0.01       -0.60      0.60 o
  -4 -11  10        2.86        3.21      0.63 o
  -3 -11  10       16.30       17.84      2.03 o
  -2 -11  10        9.83       11.16      1.61 o
  -1 -11  10        0.24        2.34      0.78 o
  -7 -10  10        1.58        1.07      0.57 o
  -6 -10  10        5.62        6.97      1.33 o
  -5 -10  10        7.79        5.15      1.31 o
  -4 -10  10       16.86       23.44      2.84 o
  -3 -10  10        3.75        5.57      1.48 o
  -2 -10  10       23.40       19.66      1.96 o
  -1 -10  10        1.50        0.86      0.95 o
   0 -10  10        0.04       -0.72      0.72 o
   1 -10  10       63.45       67.55      4.38 o
   2 -10  10       28.23       20.14      2.00 o
  -7  -9  10        4.82        5.51      1.18 o
  -6  -9  10        4.63        6.02      1.41 o
  -5  -9  10        0.51        0.80      0.68 o
  -4  -9  10        0.96        1.93      1.23 o
  -3  -9  10       26.27       29.19      3.80 o
  -2  -9  10       33.50       45.67      4.74 o
  -1  -9  10       48.87       46.14      4.75 o
   0  -9  10        6.41        5.49      1.08 o
   1  -9  10        0.08        0.34      0.46 o
   2  -9  10       10.79       12.01      1.39 o
   3  -9  10       55.15       48.29      2.43 o
  -8  -8  10        5.61        3.20      0.68 o
  -7  -8  10       15.83        8.55      1.19 o
  -6  -8  10       13.46       11.34      1.46 o
  -5  -8  10       51.02       52.53      5.20 o
  -4  -8  10       20.94       24.52      3.66 o
  -3  -8  10        3.14        4.39      1.88 o
  -2  -8  10        4.52        4.13      1.72 o
  -1  -8  10       73.92       93.75      7.98 o
   0  -8  10      233.48      214.76     15.15 o
   1  -8  10       21.61       25.33      2.52 o
   2  -8  10        5.83        6.45      1.23 o
   3  -8  10        8.58       13.18      1.60 o
   4  -8  10        0.68       -0.05      0.54 o
   5  -8  10        9.77        9.15      1.55 o
  -9  -7  10       11.61       11.85      1.75 o
  -8  -7  10        7.85        7.42      1.17 o
  -7  -7  10       22.56       18.92      2.02 o
  -6  -7  10        2.50        2.69      0.94 o
  -5  -7  10       53.72       52.23      6.34 o
  -4  -7  10       85.65       91.83      7.61 o
  -3  -7  10      202.31      202.42     11.53 o
  -2  -7  10       55.05       59.02      6.13 o
  -1  -7  10       20.55       21.03      3.63 o
   0  -7  10      123.10      139.04      9.42 o
   1  -7  10        1.25        0.13      0.71 o
   2  -7  10       10.97       13.00      1.90 o
   3  -7  10       37.61       40.57      3.16 o
   4  -7  10       32.43       28.94      3.65 o
   5  -7  10        9.73        7.25      1.80 o
   6  -7  10        0.58        1.75      0.77 o
   7  -7  10        7.77        8.28      1.21 o
 -10  -6  10       22.27       21.30      1.80 o
  -9  -6  10       17.98       17.90      1.67 o
  -8  -6  10       12.71       13.49      2.43 o
  -7  -6  10        2.03        2.08      1.04 o
  -6  -6  10        7.20        9.37      2.33 o
  -5  -6  10      112.30      108.26      5.79 o
  -4  -6  10       95.68      108.38      8.72 o
  -3  -6  10      215.46      249.79      9.50 o
  -2  -6  10       53.61       51.42      3.40 o
  -1  -6  10       40.41       42.12      3.08 o
   0  -6  10       13.69       13.34      2.10 o
   1  -6  10        0.19        0.69      0.59 o
   2  -6  10       86.62       91.95      5.26 o
   3  -6  10       11.52       14.64      2.02 o
   4  -6  10       40.50       40.51      4.77 o
   5  -6  10      100.85      101.67      7.24 o
   6  -6  10       18.20       17.67      2.73 o
   7  -6  10       19.67       22.30      2.67 o
   8  -6  10        2.27        1.24      0.46 o
 -10  -5  10        1.36        1.40      0.43 o
  -9  -5  10       50.03       43.45      4.05 o
  -8  -5  10       55.62       68.10      5.77 o
  -7  -5  10        0.12        2.13      1.38 o
  -6  -5  10        6.28        9.51      1.77 o
  -5  -5  10      224.87      246.51      9.17 o
  -4  -5  10      189.81      199.23      6.77 o
  -3  -5  10      108.97      113.06      6.21 o
  -2  -5  10       28.96       26.45      2.55 o
  -1  -5  10       59.96       61.79      4.48 o
   0  -5  10      296.98      300.22     13.91 o
   1  -5  10       10.38       10.57      1.52 o
   2  -5  10       46.44       49.13      5.25 o
   3  -5  10       65.18       61.03      5.62 o
   4  -5  10      359.72      410.78     16.84 o
   5  -5  10      203.70      217.31     11.44 o
   6  -5  10       40.91       30.16      4.02 o
   7  -5  10        2.43        1.61      0.90 o
   8  -5  10       31.83       28.34      2.98 o
 -10  -4  10        0.43        0.67      0.40 o
  -9  -4  10        4.43        6.07      1.81 o
  -8  -4  10       63.99       67.44      5.94 o
  -7  -4  10      283.83      307.34      9.90 o
  -6  -4  10        0.01        0.18      0.64 o
  -5  -4  10      132.97      140.93      6.92 o
  -4  -4  10      176.42      192.81      5.85 o
  -3  -4  10     3225.93     3010.63    149.01 o
  -2  -4  10       15.02       17.83      1.94 o
  -1  -4  10      528.41      546.86     11.86 o
   0  -4  10      267.75      275.77      8.40 o
   1  -4  10      153.59      142.63      5.58 o
   2  -4  10      172.42      135.96      5.67 o
   3  -4  10      150.33      162.51     10.30 o
   4  -4  10       12.61       12.37      2.80 o
   5  -4  10      308.04      290.88     13.90 o
   6  -4  10      724.45      768.41     23.48 o
   7  -4  10       12.62       19.05      3.22 o
   8  -4  10       40.73       43.36      4.14 o
   9  -4  10       11.94       15.59      2.12 o
 -10  -3  10       14.96        8.45      1.36 o
  -9  -3  10        5.44        1.67      0.82 o
  -8  -3  10      111.40       99.28      7.35 o
  -7  -3  10       11.88       14.26      1.69 o
  -6  -3  10      108.47      114.69      4.79 o
  -5  -3  10        0.53        0.12      0.58 o
  -4  -3  10       61.71       60.71      3.16 o
  -3  -3  10     1176.14     1190.24     22.95 o
  -2  -3  10      166.15      164.38     11.94 o
  -1  -3  10        5.52        3.58      1.07 o
   0  -3  10       95.44       97.07      7.41 o
   1  -3  10       65.06       80.01      4.83 o
   2  -3  10        1.97        2.26      0.81 o
   3  -3  10      444.55      389.46     12.54 o
   4  -3  10       24.45       17.14      2.54 o
   5  -3  10      112.14      128.52      9.08 o
   6  -3  10       23.95       36.20      4.66 o
   7  -3  10        3.82       -0.05      0.87 o
   8  -3  10       48.48       56.89      5.22 o
   9  -3  10       31.46       41.56      3.87 o
  10  -3  10       26.33       31.50      2.61 o
 -10  -2  10       45.75       42.94      2.49 o
  -9  -2  10       21.75       21.98      1.75 o
  -8  -2  10      262.47      270.12      8.65 o
  -7  -2  10        3.87        1.29      0.69 o
  -6  -2  10      182.18      176.07      5.95 o
  -5  -2  10       35.96       35.18      2.24 o
  -4  -2  10       16.10       17.68      1.90 o
  -3  -2  10        0.84       -0.09      0.60 o
  -2  -2  10      347.22      337.64     15.49 o
  -1  -2  10      240.32      244.42     13.38 o
   0  -2  10        7.91       14.16      3.14 o
   1  -2  10       40.15       40.76      5.25 o
   2  -2  10      725.26      754.08     24.41 o
   3  -2  10      248.34      220.26     12.20 o
   4  -2  10       11.65        8.11      1.35 o
   5  -2  10      255.73      201.52      8.31 o
   6  -2  10      245.99      225.24     14.26 o
   7  -2  10        0.06        0.31      0.58 o
   8  -2  10        0.51        0.87      0.62 o
   9  -2  10        2.36        1.68      0.58 o
  10  -2  10        5.15        1.34      0.63 o
 -10  -1  10       94.99       89.62      7.68 o
  -9  -1  10       12.76       12.62      1.66 o
  -8  -1  10       40.30       26.88      2.65 o
  -7  -1  10       43.16       22.45      2.53 o
  -6  -1  10      712.99      725.22     13.00 o
  -5  -1  10       11.97       10.78      1.42 o
  -4  -1  10        0.18        2.26      0.61 o
  -3  -1  10        3.24        7.77      1.16 o
  -2  -1  10       49.69       64.59      6.62 o
  -1  -1  10       64.02       70.61      6.81 o
   0  -1  10       60.85       63.80      6.33 o
   1  -1  10       64.71       70.43      6.54 o
   2  -1  10      364.84      376.86     16.04 o
   3  -1  10      457.05      421.89     17.22 o
   4  -1  10       10.35        9.97      1.82 o
   5  -1  10      115.65      101.54      7.55 o
   6  -1  10        3.16        2.08      0.78 o
   7  -1  10       20.01       15.69      2.15 o
   8  -1  10        0.96       -0.48      0.71 o
   9  -1  10       11.15       11.02      1.60 o
  10  -1  10        5.99        7.32      1.18 o
 -10   0  10       21.28       26.79      3.45 o
  -9   0  10       15.66       14.46      1.72 o
  -8   0  10        1.54        1.22      0.95 o
  -7   0  10       14.11       12.94      1.93 o
  -6   0  10      380.12      391.73     11.03 o
  -5   0  10       20.44       24.57      2.55 o
  -4   0  10       10.72       10.33      1.61 o
  -3   0  10       18.77       19.45      2.58 o
  -2   0  10       38.32       29.55      4.26 o
  -1   0  10      132.79      164.97     10.01 o
   0   0  10      343.30      312.18     13.89 o
   1   0  10       29.06       30.62      4.20 o
   2   0  10       98.34       93.01      7.49 o
   3   0  10       49.09       44.97      5.17 o
   4   0  10      106.53       92.68     10.48 o
   5   0  10       69.28       49.54      4.95 o
   6   0  10       88.20       86.52      5.90 o
   7   0  10       29.78       31.82      4.31 o
   8   0  10       27.03       30.10      2.94 o
   9   0  10        0.95       -0.60      0.76 o
  10   0  10        3.92        2.57      0.64 o
  11   0  10        5.17        3.71      1.12 o
 -10   1  10       91.82      107.39      5.29 o
  -9   1  10       56.62       58.80      4.18 o
  -8   1  10       13.38       16.44      2.10 o
  -7   1  10        1.77        0.87      1.16 o
  -6   1  10       15.55       11.95      1.89 o
  -5   1  10       59.41       51.25      3.73 o
  -4   1  10      102.32       87.27      4.01 o
  -3   1  10       28.40       35.50      3.08 o
  -2   1  10       65.95       76.91      6.88 o
  -1   1  10      380.58      368.95     15.26 o
   0   1  10      167.74      164.18      9.65 o
   1   1  10      264.28      271.70     12.59 o
   2   1  10      456.32      458.43     16.86 o
   3   1  10        2.73        4.51      1.66 o
   4   1  10      629.39      538.73     21.80 o
   5   1  10      146.43      105.63      6.19 o
   6   1  10       24.51       18.29      1.98 o
   7   1  10      229.85      220.05      8.10 o
   8   1  10        0.87        0.54      0.55 o
   9   1  10        9.54       14.35      1.94 o
  10   1  10        0.03        0.47      0.91 o
  11   1  10        7.34        6.31      1.60 o
  12   1  10        0.64        0.91      0.66 o
 -10   2  10      159.15      184.92      6.65 o
  -9   2  10       67.43       62.45      4.64 o
  -8   2  10        5.04        5.40      1.17 o
  -7   2  10       80.80       89.58      8.10 o
  -6   2  10        0.81        2.08      0.69 o
  -5   2  10      137.27      137.49      6.18 o
  -4   2  10        0.34       -0.19      0.44 o
  -3   2  10       41.89       35.50      4.01 o
  -2   2  10       32.14       29.86      4.12 o
  -1   2  10       14.07       11.32      2.62 o
   0   2  10        0.32        0.23      0.80 o
   1   2  10     1346.46     1292.67     31.61 o
   2   2  10        4.44        3.50      1.50 o
   3   2  10      939.59      855.11     24.73 o
   4   2  10      106.84       98.62      7.86 o
   5   2  10     1301.60     1108.34     30.58 o
   6   2  10       72.52       65.94      3.78 o
   7   2  10       38.83       27.61      2.53 o
   8   2  10       84.43       77.87      6.93 o
   9   2  10       23.04       26.21      3.89 o
  10   2  10        8.43        8.56      2.20 o
  11   2  10       20.48       23.47      3.11 o
  12   2  10       59.25       64.73      4.30 o
  -9   3  10        4.64        8.14      1.65 o
  -8   3  10        1.41        1.91      0.77 o
  -7   3  10        0.53        0.03      0.73 o
  -6   3  10        0.52        0.13      0.68 o
  -5   3  10      128.02      133.10      6.13 o
  -4   3  10       17.57       15.27      2.00 o
  -3   3  10       19.86       19.33      1.81 o
  -2   3  10      643.69      503.50     61.62 o
  -1   3  10      273.85      249.96      8.68 o
   0   3  10      263.06      221.33      8.15 o
   1   3  10       14.37       10.26      2.49 o
   2   3  10      467.91      358.24     14.68 o
   3   3  10      267.54      215.95     10.74 o
   4   3  10      276.78      221.17     11.29 o
   5   3  10      359.88      318.58     10.66 o
   6   3  10      144.64      105.76      5.53 o
   7   3  10      588.06      452.92     32.86 o
   8   3  10      128.12      118.73      8.59 o
   9   3  10        0.75        0.73      1.03 o
  10   3  10        0.05       -1.24      1.24 o
  11   3  10        0.45        0.63      0.80 o
  12   3  10        4.56        8.19      1.76 o
  -9   4  10        6.35        9.29      1.58 o
  -8   4  10        6.07        3.12      0.82 o
  -7   4  10       70.77       68.18      3.33 o
  -6   4  10      155.00      160.19      6.67 o
  -5   4  10      105.20      109.76      5.56 o
  -4   4  10      108.23      119.47      5.68 o
  -3   4  10        3.15        1.56      0.82 o
  -2   4  10      363.92      322.08      7.95 o
  -1   4  10      680.46      623.31     20.70 o
   0   4  10       17.39       11.17      2.42 o
   1   4  10       85.15       54.25      5.72 o
   2   4  10       98.56       94.46     16.42 o
   3   4  10        6.26        1.45      1.35 o
   4   4  10       19.71       16.62      3.36 o
   5   4  10      314.87      276.83     14.54 o
   6   4  10      107.01       86.11      5.18 o
   7   4  10       27.24       21.83      3.67 o
   8   4  10       15.27       11.43      2.70 o
   9   4  10       24.61       29.33      2.92 o
  10   4  10       62.14       71.65      4.43 o
  11   4  10        9.24       10.56      1.43 o
  12   4  10        6.94        6.05      1.49 o
  -9   5  10       35.62       34.06      2.64 o
  -8   5  10       21.45       21.88      2.78 o
  -7   5  10        1.75        3.68      0.79 o
  -6   5  10       70.10       77.05      6.40 o
  -5   5  10        8.85        9.15      1.77 o
  -4   5  10     1096.29     1080.81     30.79 o
  -3   5  10       36.05       31.03      2.47 o
  -2   5  10       21.49       21.92      1.72 o
  -1   5  10       10.07        5.95      1.33 o
   0   5  10      173.68      138.82      9.04 o
   1   5  10        4.91        3.07      1.21 o
   2   5  10        6.61        9.39      1.69 o
   3   5  10      354.42      383.60     41.83 o
   4   5  10      915.48      769.67     25.56 o
   5   5  10       41.70       28.56      2.93 o
   6   5  10       87.13       85.03      5.23 o
   7   5  10       13.52       13.47      2.11 o
   8   5  10        4.51        2.65      0.96 o
   9   5  10        8.15        9.92      2.50 o
  10   5  10        0.05        0.71      0.64 o
  11   5  10        9.34        9.59      1.58 o
  12   5  10       66.88       68.43      3.87 o
  -8   6  10        0.91        0.83      0.84 o
  -7   6  10        0.61        1.42      1.48 o
  -6   6  10        1.30        1.18      0.73 o
  -5   6  10       22.42       23.26      2.51 o
  -4   6  10      140.40      141.21      6.40 o
  -3   6  10      216.98      198.15      6.20 o
  -2   6  10        4.93        2.69      0.70 o
  -1   6  10       37.67       34.98      2.51 o
   0   6  10       27.39       19.54      3.16 o
   1   6  10       25.44       22.37      3.14 o
   2   6  10       40.73       38.47      3.56 o
   3   6  10       45.59       61.76      4.41 o
   4   6  10      702.54      626.33     29.95 o
   5   6  10       24.11       20.15      2.53 o
   6   6  10      480.58      430.58     12.55 o
   7   6  10      170.94      155.57      7.36 o
   8   6  10       69.58       61.65      4.34 o
   9   6  10       29.20       23.09      2.75 o
  10   6  10        3.82        2.91      0.97 o
  11   6  10       28.54       32.34      2.73 o
  12   6  10       24.69       24.76      2.07 o
  -8   7  10        6.82        6.70      1.23 o
  -7   7  10       16.26       13.88      2.12 o
  -6   7  10        1.14        1.98      0.99 o
  -5   7  10        1.98        0.07      1.05 o
  -4   7  10       64.45       58.81      4.04 o
  -3   7  10       71.87       75.82      3.79 o
  -2   7  10        0.07       -0.17      0.63 o
  -1   7  10      274.90      292.86     13.96 o
   0   7  10        9.15       12.58      1.97 o
   1   7  10       20.46       22.58      3.65 o
   2   7  10        2.50        2.05      0.60 o
   3   7  10      176.97      158.10      4.85 o
   4   7  10        2.94        4.15      0.77 o
   5   7  10       45.39       41.97      2.87 o
   6   7  10      193.83      190.40      9.01 o
   7   7  10       23.93       24.68      2.27 o
   8   7  10        0.60        1.76      0.91 o
   9   7  10      244.54      236.16     13.10 o
  10   7  10        5.58        3.56      1.37 o
  11   7  10       30.04       33.49      2.67 o
  12   7  10        3.31        2.26      0.57 o
  -7   8  10       47.07       43.04      3.31 o
  -6   8  10       22.92       17.01      2.40 o
  -5   8  10        0.04        0.31      0.84 o
  -4   8  10        0.55       -0.21      0.91 o
  -3   8  10       46.34       51.00      3.07 o
  -2   8  10       77.42       80.52      3.96 o
  -1   8  10       69.34       81.77      5.65 o
   0   8  10       10.50        9.93      2.11 o
   1   8  10       42.70       36.98      3.78 o
   2   8  10       90.76       75.64      6.96 o
   3   8  10        5.14        4.14      0.91 o
   4   8  10        2.54        1.21      0.71 o
   5   8  10       54.58       41.53      2.44 o
   6   8  10        1.55        1.10      0.68 o
   7   8  10      227.95      260.19     10.59 o
   8   8  10       69.58       78.91      7.14 o
   9   8  10        8.02        5.77      1.98 o
  10   8  10       25.73       22.37      3.35 o
  11   8  10        7.59        9.42      2.21 o
  12   8  10       30.54       34.86      3.49 o
  -6   9  10       12.93        7.07      1.41 o
  -5   9  10        4.55        4.11      1.28 o
  -4   9  10        1.86        1.70      0.69 o
  -3   9  10      127.20      141.56      4.97 o
  -2   9  10        0.44        0.06      0.62 o
  -1   9  10        2.20        3.15      0.88 o
   0   9  10       31.80       29.75      4.25 o
   1   9  10      119.69      125.86      8.76 o
   2   9  10       19.57       13.46      2.04 o
   3   9  10        0.15       -0.96      1.31 o
   4   9  10       12.68       16.43      1.84 o
   5   9  10        0.22        0.08      0.53 o
   6   9  10        4.80        6.40      1.29 o
   7   9  10      102.37      108.51      5.86 o
   8   9  10       31.92       35.48      3.97 o
   9   9  10       45.12       45.25      5.25 o
  10   9  10        0.18        0.12      0.85 o
  11   9  10       26.26       23.15      3.42 o
  12   9  10        0.21        0.14      0.61 o
  -5  10  10       46.91       50.97      3.91 o
  -4  10  10        0.06        0.48      0.74 o
  -3  10  10       98.12      115.18      7.65 o
  -2  10  10      278.78      291.92      7.32 o
  -1  10  10        8.96       11.24      1.79 o
   0  10  10       39.86       45.53      3.70 o
   1  10  10        3.00        1.68      1.26 o
   2  10  10        0.97        1.79      0.98 o
   3  10  10        5.58        4.91      1.23 o
   4  10  10        6.79        6.67      1.49 o
   5  10  10       80.64       85.99      4.10 o
   6  10  10      121.41      125.20      4.99 o
   7  10  10       20.10       20.23      2.52 o
   8  10  10       77.36       82.85      5.07 o
   9  10  10        8.46       14.92      2.91 o
  10  10  10       27.97       26.58      3.64 o
  11  10  10        0.38        0.70      1.76 o
  12  10  10        1.05        0.71      0.53 o
  -4  11  10        0.93        1.19      0.73 o
  -3  11  10       20.88       25.44      3.26 o
  -2  11  10       15.24       11.73      1.68 o
  -1  11  10        6.47        5.54      1.12 o
   0  11  10        7.16        3.42      0.98 o
   1  11  10        0.04       -0.31      0.81 o
   2  11  10       98.22      117.14      8.52 o
   3  11  10        0.11        0.34      0.57 o
   4  11  10       89.07       84.89      5.20 o
   5  11  10        0.73        0.29      0.56 o
   6  11  10       98.46      109.66      4.59 o
   7  11  10       19.46       23.31      2.54 o
   8  11  10       18.57       25.28      2.67 o
   9  11  10       21.50       23.67      3.58 o
  10  11  10        0.56        0.24      0.60 o
  11  11  10       29.89       31.70      2.61 o
  12  11  10       10.08        8.41      1.42 o
  -3  12  10        1.87        2.00      0.88 o
  -2  12  10        5.75        4.96      1.52 o
  -1  12  10       17.95       19.55      2.07 o
   0  12  10        2.55        5.10      1.65 o
   1  12  10        5.16        2.91      1.44 o
   2  12  10       10.67       15.90      3.22 o
   3  12  10        5.56       10.40      2.52 o
   4  12  10       60.07       54.54      6.50 o
   5  12  10        0.76        1.20      0.76 o
   6  12  10       23.98       18.11      1.73 o
   7  12  10       23.22       20.10      1.74 o
   8  12  10       10.82       12.95      1.78 o
   9  12  10        8.11        7.67      1.97 o
  10  12  10       10.22        7.13      1.73 o
  11  12  10        0.43        0.57      0.36 o
  -2  13  10        0.93        0.75      0.47 o
  -1  13  10        3.77        2.97      0.67 o
   0  13  10       24.94       29.36      2.37 o
   1  13  10       31.86       37.19      4.11 o
   2  13  10       20.41       18.53      3.11 o
   3  13  10       32.02       30.45      3.97 o
   4  13  10        4.81        5.08      1.84 o
   5  13  10        0.84        0.84      1.34 o
   6  13  10       15.85       17.68      1.55 o
   7  13  10        5.49        5.18      0.78 o
   8  13  10       26.49       24.52      3.21 o
   9  13  10        0.63        0.13      0.70 o
  10  13  10        3.36        2.35      0.79 o
   0  14  10        2.21        0.50      0.60 o
   1  14  10        5.42        3.47      0.75 o
   2  14  10       94.13       93.81      5.84 o
   3  14  10      344.74      361.22     12.53 o
   4  14  10       91.71      102.00      6.34 o
   5  14  10        0.47        2.23      1.09 o
   6  14  10       15.39       16.68      4.11 o
   7  14  10        5.46        4.48      0.89 o
   8  14  10        0.04       -0.63      0.66 o
   9  14  10        0.62        1.09      0.53 o
   2  15  10        5.78        5.24      1.11 o
   3  15  10      108.99      105.11      5.25 o
   4  15  10       43.02       49.85      3.62 o
   5  15  10        3.55        0.58      0.51 o
   6  15  10        6.60        4.18      0.97 o
  -5 -10  11        0.21        0.50      0.32 o
  -4 -10  11       15.16       11.71      1.22 o
  -3 -10  11        0.05        0.01      0.68 o
  -2 -10  11        0.18        0.96      0.58 o
  -1 -10  11       21.14       22.44      2.38 o
   0 -10  11       13.14       12.30      1.68 o
  -6  -9  11        4.71        4.59      1.12 o
  -5  -9  11       23.96       24.99      2.83 o
  -4  -9  11       22.41       23.06      2.95 o
  -3  -9  11        0.67        1.07      0.74 o
  -2  -9  11        6.49        5.74      1.52 o
  -1  -9  11        0.64        2.03      0.94 o
   0  -9  11        1.32        0.50      0.44 o
   1  -9  11       20.61       15.69      1.47 o
   2  -9  11        0.14       -0.14      0.27 o
  -7  -8  11       37.38       31.42      2.99 o
  -6  -8  11        9.85       11.94      2.09 o
  -5  -8  11        8.58        7.68      1.87 o
  -4  -8  11       14.47       14.35      2.50 o
  -3  -8  11       55.98       44.22      4.66 o
  -2  -8  11        0.82        0.91      0.69 o
  -1  -8  11        0.26        2.07      0.83 o
   0  -8  11       90.65       68.21      3.95 o
   1  -8  11       68.03       60.79      3.58 o
   2  -8  11       54.28       46.17      2.91 o
   3  -8  11       32.30       33.79      4.93 o
   4  -8  11       37.05       38.87      3.16 o
  -8  -7  11       94.76       73.22      3.04 o
  -7  -7  11       69.89       68.63      3.40 o
  -6  -7  11       17.20       14.11      1.67 o
  -5  -7  11        3.15        3.15      1.43 o
  -4  -7  11        2.08        4.52      1.75 o
  -3  -7  11        5.89        2.79      1.21 o
  -2  -7  11       48.26       52.05      5.50 o
  -1  -7  11       36.16       47.91      5.18 o
   0  -7  11      410.67      440.66     15.08 o
   1  -7  11       11.84       14.09      1.99 o
   2  -7  11        5.55        5.15      1.06 o
   3  -7  11       18.93       15.58      2.05 o
   4  -7  11        3.24        6.08      1.66 o
   5  -7  11       86.33       98.06      5.61 o
   6  -7  11        0.31       -0.65      0.65 o
  -9  -6  11       11.87       13.08      1.78 o
  -8  -6  11        6.13        5.43      0.96 o
  -7  -6  11       14.90       14.58      1.92 o
  -6  -6  11        2.92        2.62      1.23 o
  -5  -6  11        0.35        0.66      0.77 o
  -4  -6  11      180.90      183.62      7.67 o
  -3  -6  11      343.50      369.10     11.35 o
  -2  -6  11       64.87       86.27      4.31 o
  -1  -6  11        7.65        7.26      1.23 o
   0  -6  11      242.80      230.16      8.59 o
   1  -6  11        1.86        1.29      0.60 o
   2  -6  11       86.58       88.82      4.97 o
   3  -6  11        9.12        6.32      1.24 o
   4  -6  11       21.25       21.45      3.23 o
   5  -6  11       32.98       38.33      4.08 o
   6  -6  11       30.94       34.54      3.45 o
   7  -6  11        3.91        1.86      0.66 o
  -9  -5  11        6.72        5.65      0.89 o
  -8  -5  11       19.23       16.43      2.56 o
  -7  -5  11       17.26       17.33      2.90 o
  -6  -5  11       36.87       50.16      3.71 o
  -5  -5  11      128.33      133.74      6.33 o
  -4  -5  11      480.29      470.71     12.62 o
  -3  -5  11      306.87      326.03     10.74 o
  -2  -5  11      518.72      595.06     12.29 o
  -1  -5  11      199.96      235.21      7.37 o
   0  -5  11      127.03      143.35      5.61 o
   1  -5  11        0.37        0.41      1.25 o
   2  -5  11       19.77       26.36      2.73 o
   3  -5  11        1.09       -1.59      1.59 o
   4  -5  11       25.68       28.29      4.00 o
   5  -5  11       74.92       78.49      6.42 o
   6  -5  11       27.40       26.99      3.56 o
   7  -5  11        0.02       -0.90      0.90 o
   8  -5  11        5.54        4.75      1.04 o
 -10  -4  11       24.57       22.49      2.04 o
  -9  -4  11       41.55       45.58      3.84 o
  -8  -4  11        0.04        1.37      1.22 o
  -7  -4  11        7.15        4.34      1.78 o
  -6  -4  11       41.31       47.39      3.76 o
  -5  -4  11       38.61       42.97      3.68 o
  -4  -4  11      123.68      131.02      5.26 o
  -3  -4  11     1108.64     1190.21     22.68 o
  -2  -4  11      740.68      717.39     21.61 o
  -1  -4  11      220.96      263.44      8.11 o
   0  -4  11       16.69       14.56      1.54 o
   1  -4  11      513.21      552.04     13.78 o
   2  -4  11      127.67      124.11     14.94 o
   3  -4  11       23.47       28.63      4.10 o
   4  -4  11       69.38       72.07      6.74 o
   5  -4  11        5.23       12.06      2.95 o
   6  -4  11       39.61       47.96      5.19 o
   7  -4  11       23.57       28.87      3.57 o
   8  -4  11        5.50        6.03      1.50 o
   9  -4  11        5.58        5.07      1.03 o
 -10  -3  11        1.33        1.57      0.59 o
  -9  -3  11        4.51        5.11      0.94 o
  -8  -3  11        7.98       11.34      2.39 o
  -7  -3  11       20.51       23.57      1.98 o
  -6  -3  11       57.49       60.10      3.26 o
  -5  -3  11      171.63      169.64      5.98 o
  -4  -3  11        5.41        2.61      0.64 o
  -3  -3  11      831.86      827.59     15.11 o
  -2  -3  11      187.11      182.29      8.11 o
  -1  -3  11      171.27      174.20      7.88 o
   0  -3  11      652.17      638.58     15.89 o
   1  -3  11      212.59      198.84      6.64 o
   2  -3  11      310.61      306.10     10.27 o
   3  -3  11        2.82        6.86      2.16 o
   4  -3  11      617.86      678.89     22.92 o
   5  -3  11       33.68       26.64      4.17 o
   6  -3  11       13.82       16.91      3.34 o
   7  -3  11      244.17      290.60     12.71 o
   8  -3  11       77.80       81.09      5.82 o
   9  -3  11       23.54       26.00      2.77 o
 -10  -2  11        2.40        3.94      0.94 o
  -9  -2  11       10.96        8.94      1.30 o
  -8  -2  11       18.11       21.77      2.22 o
  -7  -2  11       91.44      102.26      4.19 o
  -6  -2  11       97.07       93.62      4.17 o
  -5  -2  11        6.94        8.72      1.29 o
  -4  -2  11        3.42        4.41      0.99 o
  -3  -2  11      451.38      423.39      9.94 o
  -2  -2  11      322.39      312.07     21.87 o
  -1  -2  11        4.71        6.20      1.55 o
   0  -2  11       14.09       14.97      2.12 o
   1  -2  11      671.53      666.44     17.76 o
   2  -2  11       30.46       33.44      3.23 o
   3  -2  11       35.30       30.18      2.57 o
   4  -2  11       23.45       18.87      3.32 o
   5  -2  11       50.66       43.90      6.33 o
   6  -2  11        0.15        1.14      1.11 o
   7  -2  11       58.90       59.18      5.06 o
   8  -2  11        6.95        6.72      1.21 o
   9  -2  11       13.99       14.34      1.49 o
  10  -2  11        4.84        5.43      1.08 o
 -10  -1  11        0.83        2.77      0.77 o
  -9  -1  11       53.68       39.98      2.62 o
  -8  -1  11        9.82        8.13      1.40 o
  -7  -1  11      116.43      141.18      6.12 o
  -6  -1  11      226.07      231.73      7.75 o
  -5  -1  11      275.66      297.39      9.80 o
  -4  -1  11      111.57      117.66      5.82 o
  -3  -1  11      110.52      102.18      4.50 o
  -2  -1  11      507.28      504.11     13.01 o
  -1  -1  11      280.67      299.91      9.75 o
   0  -1  11      167.34      157.80      6.81 o
   1  -1  11      125.68      128.22      6.11 o
   2  -1  11       25.46       22.06      3.68 o
   3  -1  11      102.32      108.73      4.86 o
   4  -1  11      196.14      177.52      6.32 o
   5  -1  11      176.10      163.43     29.10 o
   6  -1  11       75.50       73.15      4.73 o
   7  -1  11       19.57       20.46      2.44 o
   8  -1  11        0.69       -0.23      0.90 o
   9  -1  11       77.67       80.17      4.07 o
  10  -1  11        8.64       10.29      1.18 o
 -10   0  11       10.52       13.22      1.50 o
  -9   0  11       40.66       36.03      2.44 o
  -8   0  11       72.39       68.80      3.95 o
  -7   0  11       17.43       15.46      2.02 o
  -6   0  11      304.51      310.68      7.81 o
  -5   0  11      168.76      171.12      6.85 o
  -4   0  11       26.91       22.28      2.46 o
  -3   0  11       20.41       18.27      1.80 o
  -2   0  11      134.15      113.53      4.53 o
  -1   0  11      148.51      138.68      9.25 o
   0   0  11       48.40       50.57      5.78 o
   1   0  11      243.93      267.81     13.44 o
   2   0  11        1.19        1.15      0.73 o
   3   0  11       48.66       37.83      3.26 o
   4   0  11       14.41       16.72      1.89 o
   5   0  11       27.34       20.22      2.57 o
   6   0  11      268.82      283.87     13.35 o
   7   0  11       42.01       32.52      3.07 o
   8   0  11       26.84       26.93      2.72 o
   9   0  11       11.29       11.74      1.64 o
  10   0  11       48.88       46.60      2.86 o
  11   0  11       29.76       29.30      2.56 o
  -9   1  11       20.34       24.03      1.91 o
  -8   1  11       11.81       15.66      1.83 o
  -7   1  11       19.09       18.85      3.38 o
  -6   1  11       16.57       19.31      2.29 o
  -5   1  11        7.42        6.42      1.36 o
  -4   1  11       23.35       18.73      2.23 o
  -3   1  11       23.61       19.42      1.73 o
  -2   1  11       27.22       18.10      1.88 o
  -1   1  11       40.72       50.97      5.68 o
   0   1  11      152.94      160.18     10.04 o
   1   1  11       77.16       83.63      7.09 o
   2   1  11      263.62      237.62     12.39 o
   3   1  11      247.08      220.63     11.15 o
   4   1  11       27.03       21.95      2.13 o
   5   1  11        3.73        1.05      0.49 o
   6   1  11       33.72       23.29      2.38 o
   7   1  11      169.40      161.61      6.94 o
   8   1  11        3.61        3.93      1.22 o
   9   1  11       10.06        6.01      1.80 o
  10   1  11       15.83       16.31      2.77 o
  11   1  11       27.41       28.49      3.00 o
  -9   2  11       22.04       17.69      2.67 o
  -8   2  11       53.38       56.99      3.39 o
  -7   2  11        7.67        8.27      1.49 o
  -6   2  11       94.04      101.54      5.27 o
  -5   2  11       48.41       47.31      3.59 o
  -4   2  11       29.84       29.36      2.23 o
  -3   2  11        0.70        1.21      2.07 o
  -2   2  11        8.05        9.86      1.28 o
  -1   2  11        3.30        6.70      2.15 o
   0   2  11      294.29      335.72     14.86 o
   1   2  11       14.09       10.26      2.44 o
   2   2  11      276.45      238.04     12.25 o
   3   2  11      383.14      385.73     11.59 o
   4   2  11       60.62       52.11      3.91 o
   5   2  11       14.82       11.40      1.84 o
   6   2  11       31.10       19.96      2.10 o
   7   2  11       72.45       66.71      6.53 o
   8   2  11        1.37        2.29      1.39 o
   9   2  11       96.10       88.21      7.32 o
  10   2  11        4.79        7.08      1.69 o
  11   2  11        0.52       -0.13      0.64 o
  12   2  11        0.78        1.56      0.69 o
  -9   3  11       13.88       15.55      1.95 o
  -8   3  11       30.10       23.09      2.04 o
  -7   3  11        5.73        8.96      1.46 o
  -6   3  11      258.92      265.05      8.63 o
  -5   3  11      281.24      313.64     12.52 o
  -4   3  11      106.31      100.43      4.20 o
  -3   3  11       17.72       12.61      2.50 o
  -2   3  11        6.25        4.42      1.51 o
  -1   3  11      401.19      342.44     15.42 o
   0   3  11        4.61        6.74      2.20 o
   1   3  11      196.14      170.96     10.52 o
   2   3  11        1.91        2.05      1.29 o
   3   3  11        1.14        2.39      1.04 o
   4   3  11       84.10       74.78      4.61 o
   5   3  11       10.30        7.57      1.24 o
   6   3  11       60.67       53.50      4.36 o
   7   3  11       66.04       63.44      5.89 o
   8   3  11      162.89      186.79     10.93 o
   9   3  11       27.03       28.94      4.15 o
  10   3  11       32.29       31.94      4.04 o
  11   3  11        7.33        7.77      1.76 o
  12   3  11        0.66        1.23      0.76 o
  -9   4  11       27.56       31.40      2.47 o
  -8   4  11       32.07       31.85      2.65 o
  -7   4  11       16.61        9.90      1.46 o
  -6   4  11       36.94       43.10      3.26 o
  -5   4  11      144.64      159.03      6.63 o
  -4   4  11       18.05       15.41      1.72 o
  -3   4  11       11.92       13.12      1.59 o
  -2   4  11       32.36       31.51      3.05 o
  -1   4  11        3.35        2.85      1.60 o
   0   4  11        1.04        5.26      1.06 o
   1   4  11      315.51      267.02     14.39 o
   2   4  11       57.11       44.06      5.78 o
   3   4  11      481.05      421.67     18.89 o
   4   4  11       13.56        7.91      1.50 o
   5   4  11       46.23       40.39      3.61 o
   6   4  11      120.69      112.44      6.17 o
   7   4  11      878.25      773.81     23.38 o
   8   4  11       12.87       13.65      3.01 o
   9   4  11       41.39       41.73      5.04 o
  10   4  11        5.15        4.91      1.81 o
  11   4  11       12.92       12.82      2.38 o
  12   4  11       15.51       15.73      2.15 o
  -8   5  11       40.40       54.03      3.84 o
  -7   5  11       41.37       53.17      3.16 o
  -6   5  11        0.58        0.35      0.61 o
  -5   5  11      261.88      246.17      8.24 o
  -4   5  11      366.33      396.81     10.94 o
  -3   5  11      173.23      173.31      6.88 o
  -2   5  11        7.73        8.27      1.25 o
  -1   5  11       66.11       67.29      4.60 o
   0   5  11      441.85      397.54     13.81 o
   1   5  11       97.02       78.64      4.66 o
   2   5  11        0.40        2.61      0.86 o
   3   5  11       32.07       21.26      2.59 o
   4   5  11     1334.40     1069.82     45.96 o
   5   5  11       28.78       24.54      2.88 o
   6   5  11      593.08      499.54     13.81 o
   7   5  11      134.63      108.72      8.02 o
   8   5  11      300.92      284.92      9.57 o
   9   5  11       23.72       35.81      3.17 o
  10   5  11       11.29       11.72      1.71 o
  11   5  11       15.70       17.16      1.82 o
  12   5  11        2.60        2.06      1.00 o
  -8   6  11       52.75       51.58      3.31 o
  -7   6  11        0.15        0.88      0.76 o
  -6   6  11       56.21       35.94      3.14 o
  -5   6  11       32.88       29.03      2.66 o
  -4   6  11        8.87       18.01      2.35 o
  -3   6  11        3.95        7.70      1.54 o
  -2   6  11        1.19        0.32      0.46 o
  -1   6  11       36.57       40.07      3.63 o
   0   6  11        6.91        6.26      1.41 o
   1   6  11       78.04       53.24      3.20 o
   2   6  11       74.54       51.68      3.43 o
   3   6  11       16.36       13.01      1.40 o
   4   6  11       97.93       90.49      5.53 o
   5   6  11      303.86      251.34      9.52 o
   6   6  11       86.09       80.98      5.30 o
   7   6  11      108.57       85.38      7.29 o
   8   6  11       80.61       91.87      8.44 o
   9   6  11       38.05       47.57      3.65 o
  10   6  11        6.62        8.53      1.46 o
  11   6  11        0.08       -0.02      1.02 o
  12   6  11       12.86       12.73      1.36 o
  -7   7  11       22.12       17.46      2.14 o
  -6   7  11        1.06        2.10      0.96 o
  -5   7  11      219.16      203.29      6.86 o
  -4   7  11      231.44      247.03      8.25 o
  -3   7  11       73.74       66.93      4.33 o
  -2   7  11       12.76        9.16      1.30 o
  -1   7  11      249.18      235.15     11.77 o
   0   7  11        0.46        1.94      0.84 o
   1   7  11      267.91      259.18     11.52 o
   2   7  11       89.51       73.49      4.77 o
   3   7  11       11.49       11.95      1.36 o
   4   7  11       62.53       47.10      3.08 o
   5   7  11       12.11        7.02      1.47 o
   6   7  11      126.93      104.81      6.18 o
   7   7  11       68.00       64.15      4.35 o
   8   7  11       27.16       30.46      2.98 o
   9   7  11       26.59       24.85      3.72 o
  10   7  11       42.30       41.50      3.13 o
  11   7  11        7.52       10.00      1.46 o
  12   7  11        1.10        0.78      0.41 o
  -7   8  11        4.57        3.26      0.88 o
  -6   8  11        8.64        5.86      1.44 o
  -5   8  11        0.56       -0.05      0.50 o
  -4   8  11       87.49       90.07      4.57 o
  -3   8  11       24.82       29.48      2.79 o
  -2   8  11       18.16       19.14      1.87 o
  -1   8  11       13.08       13.81      1.62 o
   0   8  11      288.05      326.40     14.67 o
   1   8  11      106.36      106.47     19.98 o
   2   8  11      131.99      115.73      6.09 o
   3   8  11        0.06       -0.55      0.55 o
   4   8  11      215.64      234.54      8.47 o
   5   8  11        8.16        4.94      2.31 o
   6   8  11       52.85       49.36      5.57 o
   7   8  11        1.73        0.26      1.02 o
   8   8  11       86.50       88.28      7.58 o
   9   8  11        5.76        4.05      1.12 o
  10   8  11       88.42       85.56      6.39 o
  11   8  11       35.59       36.16      3.85 o
  12   8  11        4.66        6.24      1.28 o
  -6   9  11       14.54       20.21      2.14 o
  -5   9  11        2.20       -0.27      1.00 o
  -4   9  11        1.95        2.79      0.78 o
  -3   9  11       46.49       52.71      3.57 o
  -2   9  11        0.19        0.25      0.59 o
  -1   9  11       27.50       29.12      2.30 o
   0   9  11        0.19        2.38      1.00 o
   1   9  11       39.37       56.17      5.88 o
   2   9  11      150.87      140.03     21.64 o
   3   9  11      140.07      135.79     11.98 o
   4   9  11       20.28       23.02      2.67 o
   5   9  11        1.75        1.31      0.64 o
   6   9  11        0.22        0.13      0.60 o
   7   9  11      233.71      240.49     13.03 o
   8   9  11       10.56       12.55      2.89 o
   9   9  11        7.66       10.15      2.34 o
  10   9  11       29.44       22.21      3.20 o
  11   9  11       65.39       64.66     11.63 o
  12   9  11        0.04        0.18      0.39 o
  -5  10  11        5.81        3.45      0.91 o
  -4  10  11        2.86        1.41      0.80 o
  -3  10  11        1.96        2.18      1.10 o
  -2  10  11       50.11       51.89      3.19 o
  -1  10  11       12.46       11.28      1.89 o
   0  10  11        0.05        0.72      0.70 o
   1  10  11        2.08        1.63      1.31 o
   2  10  11       64.69       77.22      6.99 o
   3  10  11        0.05       -1.52      2.59 o
   4  10  11       10.32       10.89      1.75 o
   5  10  11        9.26       14.64      1.69 o
   6  10  11        8.62       11.43      1.49 o
   7  10  11      114.15      122.18      8.95 o
   8  10  11       12.70       12.21      2.94 o
   9  10  11        2.65        2.40      1.39 o
  10  10  11       73.71       66.27      5.45 o
  11  10  11       42.27       46.91      2.80 o
  12  10  11        0.06       -0.65      0.65 o
  -4  11  11        2.12        0.86      0.54 o
  -3  11  11       13.76        7.29      1.59 o
  -2  11  11       37.87       44.40      4.31 o
  -1  11  11       17.31       15.53      1.50 o
   0  11  11        2.35        2.43      0.75 o
   1  11  11       14.62       16.81      2.16 o
   2  11  11        6.63        8.29      2.34 o
   3  11  11        6.84        5.48      1.20 o
   4  11  11        6.06        9.69      1.67 o
   5  11  11       67.49       70.51      4.55 o
   6  11  11       87.07       98.00      4.19 o
   7  11  11      133.81      139.77      9.25 o
   8  11  11        3.16        4.05      1.59 o
   9  11  11        0.17        2.08      1.37 o
  10  11  11       31.75       31.86      3.57 o
  11  11  11        2.49        3.63      1.75 o
  -3  12  11        6.78        3.78      1.04 o
  -2  12  11       75.00       90.71      5.34 o
  -1  12  11       26.71       29.67      2.37 o
   0  12  11       12.57       17.00      1.91 o
   1  12  11        0.53        1.69      0.72 o
   2  12  11        0.05        0.52      0.52 o
   3  12  11        0.12        1.60      1.23 o
   4  12  11        9.75       10.15      2.13 o
   5  12  11        0.42        1.08      0.75 o
   6  12  11       36.15       35.43      2.94 o
   7  12  11        7.16        5.62      1.94 o
   8  12  11       98.90      102.29      7.05 o
   9  12  11       17.82       24.09      3.17 o
  10  12  11        9.66        8.21      1.64 o
  11  12  11        0.78        1.43      0.75 o
  -1  13  11        4.84        3.89      1.05 o
   0  13  11        2.10        0.37      0.55 o
   1  13  11       34.42       36.39      2.59 o
   2  13  11        0.02        2.28      1.30 o
   3  13  11       45.50       42.65      4.39 o
   4  13  11        0.44        1.77      1.02 o
   5  13  11       25.18       24.79      4.26 o
   6  13  11       51.51       45.07      5.41 o
   7  13  11        0.15       -0.14      0.89 o
   8  13  11       21.54       22.29      2.88 o
   9  13  11        9.65        5.84      1.35 o
  10  13  11       11.16       10.86      1.61 o
   1  14  11        0.04       -0.30      0.38 o
   2  14  11        7.55        6.97      1.14 o
   3  14  11        1.69        2.35      1.01 o
   4  14  11       13.07        8.88      1.86 o
   5  14  11        8.56        8.16      1.64 o
   6  14  11        3.86        3.34      0.77 o
   7  14  11        8.14        4.61      1.17 o
   8  14  11        0.02        0.45      0.40 o
   9  14  11        0.81        1.07      0.58 o
   3  15  11       88.95       77.17      4.05 o
   4  15  11       23.30       22.31      2.20 o
   5  15  11        5.33        4.27      0.95 o
  -5  -9  12       15.79       12.15      1.59 o
  -4  -9  12       83.41       71.19      4.30 o
  -3  -9  12        9.15       10.75      1.78 o
  -2  -9  12        0.03       -0.61      0.61 o
  -1  -9  12        0.35        0.76      0.45 o
   0  -9  12        9.44        8.75      1.49 o
   1  -9  12       32.05       24.17      2.10 o
  -6  -8  12       10.78        9.12      1.57 o
  -5  -8  12        0.43        0.20      0.66 o
  -4  -8  12       62.68       66.14      4.86 o
  -3  -8  12       20.73       18.38      2.05 o
  -2  -8  12       54.30       52.20      3.10 o
  -1  -8  12       75.28       70.30      3.63 o
   0  -8  12       15.20       17.49      1.75 o
   1  -8  12        1.77        3.53      0.80 o
   2  -8  12        0.27       -0.34      0.38 o
   3  -8  12       31.74       36.05      2.87 o
  -7  -7  12       77.16       71.20      4.45 o
  -6  -7  12        0.28        0.45      0.79 o
  -5  -7  12       85.28       84.71      5.94 o
  -4  -7  12       30.35       33.16      3.82 o
  -3  -7  12       42.00       55.31      5.13 o
  -2  -7  12       69.77       70.91      5.79 o
  -1  -7  12        5.23        6.55      1.96 o
   0  -7  12       32.25       30.62      2.65 o
   1  -7  12        1.01        3.52      1.05 o
   2  -7  12       96.16       95.49      4.35 o
   3  -7  12       35.73       32.52      3.49 o
   4  -7  12       11.56       13.88      2.10 o
   5  -7  12        3.66        2.03      0.70 o
  -8  -6  12      177.43      172.08     14.67 o
  -7  -6  12       63.36       61.11      3.35 o
  -6  -6  12       33.15       30.95      2.40 o
  -5  -6  12        8.90        8.68      2.12 o
  -4  -6  12       81.99       81.31      6.49 o
  -3  -6  12       58.91       54.15      3.90 o
  -2  -6  12        7.87        8.90      2.72 o
  -1  -6  12       45.23       48.08      5.13 o
   0  -6  12      160.07      140.89      8.76 o
   1  -6  12        0.05        0.14      0.57 o
   2  -6  12        1.63        1.24      1.74 o
   3  -6  12       34.23       39.32      4.36 o
   4  -6  12        7.76        5.67      1.48 o
   5  -6  12       31.49       40.34      3.79 o
   6  -6  12       21.21       20.01      2.31 o
  -8  -5  12        5.36        6.79      1.07 o
  -7  -5  12       77.05       84.43      5.66 o
  -6  -5  12      134.75      137.15      7.80 o
  -5  -5  12       31.65       30.38      2.75 o
  -4  -5  12      174.79      188.05     10.98 o
  -3  -5  12       44.04       52.56      3.26 o
  -2  -5  12       18.76       18.54      1.98 o
  -1  -5  12       49.09       42.18      2.95 o
   0  -5  12       76.70       85.18      4.13 o
   1  -5  12      322.55      323.05      9.93 o
   2  -5  12       21.36       26.43      2.63 o
   3  -5  12       18.76       18.04      3.31 o
   4  -5  12        6.11        7.99      2.04 o
   5  -5  12       26.71       31.90      3.92 o
   6  -5  12       96.98      109.81      6.48 o
   7  -5  12        2.90        6.11      1.29 o
  -9  -4  12       24.11       23.07      2.89 o
  -8  -4  12        2.16        2.70      1.07 o
  -7  -4  12      124.37      128.56      7.61 o
  -6  -4  12        5.03        6.91      1.41 o
  -5  -4  12        4.26        2.07      0.90 o
  -4  -4  12       16.82       11.64      1.50 o
  -3  -4  12        1.51        1.84      1.00 o
  -2  -4  12      449.68      460.91     44.65 o
  -1  -4  12        1.01        1.99      0.91 o
   0  -4  12        0.58        0.69      0.73 o
   1  -4  12      140.81      159.94      6.89 o
   2  -4  12       16.07       14.00      2.88 o
   3  -4  12       30.97       37.36      4.83 o
   4  -4  12        4.35        5.76      1.89 o
   5  -4  12       73.25       76.68      6.52 o
   6  -4  12       73.13       87.29      6.43 o
   7  -4  12        6.37        9.64      2.05 o
   8  -4  12        0.85       -0.05      0.47 o
  -9  -3  12       50.26       46.98      3.52 o
  -8  -3  12        9.70        7.27      1.72 o
  -7  -3  12       12.57       12.32      2.43 o
  -6  -3  12        0.96        1.77      0.85 o
  -5  -3  12       29.03       30.76      3.02 o
  -4  -3  12      283.46      303.17      8.08 o
  -3  -3  12       40.62       44.72      2.98 o
  -2  -3  12      425.14      479.12     13.00 o
  -1  -3  12        0.17       -1.07      1.07 o
   0  -3  12        7.95        6.28      1.33 o
   1  -3  12      338.32      342.93     10.44 o
   2  -3  12       16.21       19.03      3.27 o
   3  -3  12        2.28        0.82      2.36 o
   4  -3  12       35.37       37.89      4.85 o
   5  -3  12      134.05      155.88      9.76 o
   6  -3  12      437.52      487.77     17.29 o
   7  -3  12       17.03       20.73      3.14 o
   8  -3  12       61.73       69.28      4.87 o
   9  -3  12       17.20       15.12      1.74 o
  -9  -2  12        6.65        4.24      1.09 o
  -8  -2  12       25.89       26.70      3.26 o
  -7  -2  12        3.31        1.90      0.57 o
  -6  -2  12       39.41       36.92      3.24 o
  -5  -2  12        4.33        7.17      1.17 o
  -4  -2  12        0.07        0.58      0.59 o
  -3  -2  12        5.18        4.55      1.66 o
  -2  -2  12       43.17       47.25      4.02 o
  -1  -2  12        1.06        1.39      0.76 o
   0  -2  12       57.86       56.68      4.34 o
   1  -2  12      411.96      397.92     11.96 o
   2  -2  12        1.06        1.70      1.58 o
   3  -2  12       33.81       35.45      4.47 o
   4  -2  12       25.93       28.31      4.28 o
   5  -2  12       82.56       98.15      5.67 o
   6  -2  12      348.55      387.61     19.92 o
   7  -2  12      140.49      151.97      8.74 o
   8  -2  12       23.94       20.52      1.94 o
   9  -2  12       28.35       26.80      2.74 o
  -9  -1  12       22.20       26.82      2.74 o
  -8  -1  12        0.89        2.57      1.00 o
  -7  -1  12        6.25        6.84      1.04 o
  -6  -1  12      107.01      117.34      4.47 o
  -5  -1  12       13.99       10.92      1.45 o
  -4  -1  12       13.46       13.46      2.00 o
  -3  -1  12       76.49       64.91      4.55 o
  -2  -1  12      290.52      267.29     12.29 o
  -1  -1  12        7.92        7.59      1.55 o
   0  -1  12       36.75       36.77      6.48 o
   1  -1  12      440.42      448.56     12.50 o
   2  -1  12      548.10      532.77     13.76 o
   3  -1  12      261.95      255.36      8.95 o
   4  -1  12        8.67       10.13      1.69 o
   5  -1  12       22.67       21.53      3.70 o
   6  -1  12       51.45       70.92      6.55 o
   7  -1  12       12.45        9.96      1.69 o
   8  -1  12        0.07       -0.38      0.64 o
   9  -1  12        7.18       11.08      1.39 o
  -9   0  12        0.13        0.34      0.31 o
  -8   0  12       21.10       25.74      2.18 o
  -7   0  12       75.84       80.40      4.28 o
  -6   0  12       51.63       53.65      2.98 o
  -5   0  12      135.91      135.96      9.09 o
  -4   0  12       21.71       19.87      2.52 o
  -3   0  12       48.15       50.90      3.69 o
  -2   0  12      438.68      402.31     15.02 o
  -1   0  12      729.65      743.53     16.44 o
   0   0  12        8.57        5.57      1.21 o
   1   0  12      108.53      116.79      5.98 o
   2   0  12       25.01       25.69      2.76 o
   3   0  12     1175.33     1161.91     18.44 o
   4   0  12      160.94      151.01      5.90 o
   5   0  12        6.23        5.65      1.48 o
   6   0  12       71.34       83.80      7.11 o
   7   0  12       59.52       64.00      4.27 o
   8   0  12        8.29       10.60      1.62 o
   9   0  12        1.15        0.84      1.10 o
  10   0  12       40.93       47.12      3.75 o
  -9   1  12        0.45       -0.25      0.27 o
  -8   1  12       27.48       24.98      2.11 o
  -7   1  12        8.73       17.04      1.97 o
  -6   1  12       40.32       40.96      3.20 o
  -5   1  12      144.73      148.87      6.24 o
  -4   1  12      210.47      224.51     11.71 o
  -3   1  12       38.30       32.71      3.61 o
  -2   1  12        1.78        3.05      0.55 o
  -1   1  12      893.15      854.40     17.60 o
   0   1  12      668.21      679.51     15.43 o
   1   1  12        0.17        1.29      0.83 o
   2   1  12       61.29       64.84      4.39 o
   3   1  12        8.46        6.78      1.21 o
   4   1  12       28.25       22.07      2.65 o
   5   1  12        0.20        0.30      0.69 o
   6   1  12       47.59       50.84      5.31 o
   7   1  12        3.04        6.11      1.38 o
   8   1  12        5.96       14.35      3.13 o
   9   1  12       10.45       14.83      2.77 o
  10   1  12        1.97        1.37      0.99 o
  11   1  12       10.38        7.44      1.32 o
  -9   2  12        0.11        1.11      0.56 o
  -8   2  12        6.18        4.32      0.92 o
  -7   2  12        5.60        4.88      0.94 o
  -6   2  12        1.36        4.25      1.43 o
  -5   2  12      109.95      108.35      5.31 o
  -4   2  12      124.99      125.30      9.67 o
  -3   2  12        9.99       12.13      1.79 o
  -2   2  12        2.46        2.26      0.81 o
  -1   2  12        0.14        0.97      0.84 o
   0   2  12       88.49       86.40      5.08 o
   1   2  12       39.09       33.58      3.13 o
   2   2  12       60.71       51.68      3.92 o
   3   2  12        0.90        1.97      0.66 o
   4   2  12      719.32      674.72     26.67 o
   5   2  12        1.76        1.37      0.72 o
   6   2  12        2.49        2.34      1.25 o
   7   2  12       42.13       48.06      5.58 o
   8   2  12      360.54      384.77     16.07 o
   9   2  12       12.34        8.36      2.13 o
  10   2  12        4.01        4.65      1.42 o
  11   2  12        0.64        0.68      0.64 o
  -8   3  12        0.58        0.42      0.85 o
  -7   3  12       28.67       27.02      2.82 o
  -6   3  12       83.89       99.00      4.87 o
  -5   3  12        6.33        4.68      1.12 o
  -4   3  12       19.82       16.66      1.66 o
  -3   3  12       82.94       76.76      5.91 o
  -2   3  12       41.32       39.06      3.13 o
  -1   3  12      515.62      446.46      9.52 o
   0   3  12        1.46        1.81      0.71 o
   1   3  12       44.32       40.91      3.51 o
   2   3  12       44.37       33.54      4.26 o
   3   3  12      434.79      425.23     16.38 o
   4   3  12       51.80       60.41      4.78 o
   5   3  12      284.60      246.30     13.79 o
   6   3  12      118.65       92.18      7.23 o
   7   3  12       69.17       69.70      6.12 o
   8   3  12      159.36      164.93     10.21 o
   9   3  12       24.67       26.15      3.95 o
  10   3  12        1.60        0.46      0.74 o
  11   3  12       10.92       12.92      2.13 o
  12   3  12        0.32        0.62      0.53 o
  -8   4  12       15.09       14.48      3.60 o
  -7   4  12       54.62       47.20      2.93 o
  -6   4  12       57.25       45.62      3.18 o
  -5   4  12       16.76       18.90      2.15 o
  -4   4  12       87.60       86.65      3.91 o
  -3   4  12      353.12      350.48     14.27 o
  -2   4  12        8.45        9.80      2.25 o
  -1   4  12      186.95      159.55     18.51 o
   0   4  12       68.94       59.86      5.57 o
   1   4  12       44.64       38.13      3.53 o
   2   4  12       35.29       26.15      2.98 o
   3   4  12       27.30       25.59      2.94 o
   4   4  12      630.16      550.45     14.70 o
   5   4  12      241.15      218.92     10.81 o
   6   4  12        8.58        4.54      1.50 o
   7   4  12        2.46        3.11      1.42 o
   8   4  12       79.21       86.58      7.26 o
   9   4  12       62.46       76.61      6.69 o
  10   4  12       21.25       12.84      2.39 o
  11   4  12        2.68        3.63      1.26 o
  12   4  12       45.70       47.42      3.36 o
  -8   5  12      141.61      120.53      5.01 o
  -7   5  12        6.43        5.00      0.98 o
  -6   5  12       72.61       79.58      4.05 o
  -5   5  12       24.31       25.47      2.52 o
  -4   5  12       52.82       59.92      3.24 o
  -3   5  12      208.69      216.55      7.59 o
  -2   5  12      144.25      137.49      8.74 o
  -1   5  12        0.34        2.18      2.83 o
   0   5  12       56.38       43.27      4.76 o
   1   5  12      167.01      159.89     11.87 o
   2   5  12       42.36       36.56      3.32 o
   3   5  12        1.24        3.19      0.81 o
   4   5  12        1.12        0.78      0.69 o
   5   5  12     2023.77     1711.37    104.06 o
   6   5  12      201.71      170.94     10.37 o
   7   5  12        2.12        1.07      1.14 o
   8   5  12       45.77       57.36      4.12 o
   9   5  12        0.48        0.42      0.98 o
  10   5  12        0.18        0.47      0.79 o
  11   5  12        0.15       -0.02      1.13 o
  12   5  12        2.22        1.17      0.75 o
  -7   6  12        0.42        1.70      0.98 o
  -6   6  12      126.54      126.87      6.35 o
  -5   6  12       69.91       74.49      4.24 o
  -4   6  12        1.29        3.04      0.96 o
  -3   6  12       68.71       79.20      4.54 o
  -2   6  12       65.20       69.30      4.20 o
  -1   6  12       67.78       74.38      4.63 o
   0   6  12       41.62       33.11      3.19 o
   1   6  12      191.69      184.46      6.29 o
   2   6  12      115.07       95.21      4.34 o
   3   6  12       49.18       34.90      2.67 o
   4   6  12      226.76      187.82     17.98 o
   5   6  12     5091.35     4276.30    277.45 o
   6   6  12      116.35       93.53      7.68 o
   7   6  12       69.28       65.70      6.42 o
   8   6  12       26.08       26.76      3.01 o
   9   6  12        4.99        6.45      1.95 o
  10   6  12       81.18       90.57      4.49 o
  11   6  12       31.71       33.55      4.59 o
  12   6  12        2.85        2.65      0.90 o
  -7   7  12       14.76       17.33      1.82 o
  -6   7  12        4.86        3.67      1.40 o
  -5   7  12       85.13       82.85      4.04 o
  -4   7  12       16.57       11.86      2.96 o
  -3   7  12      332.72      366.84     10.22 o
  -2   7  12       27.99       28.56      2.73 o
  -1   7  12        3.84        2.59      1.83 o
   0   7  12      126.33      129.02      8.93 o
   1   7  12      108.93       95.38      6.65 o
   2   7  12       52.10       48.15      4.10 o
   3   7  12       49.73       48.16      3.71 o
   4   7  12       14.62       13.28      1.70 o
   5   7  12      229.89      181.24     10.91 o
   6   7  12      529.77      475.01     18.53 o
   7   7  12       14.09       15.04      2.12 o
   8   7  12        7.05        8.22      1.79 o
   9   7  12       15.09       14.59      2.50 o
  10   7  12        0.03       -0.19      0.47 o
  11   7  12       17.51       20.71      1.83 o
  -6   8  12       53.43       57.18      3.70 o
  -5   8  12        0.01        0.02      0.61 o
  -4   8  12       11.56       13.26      1.66 o
  -3   8  12        3.27        1.75      0.72 o
  -2   8  12        0.05        0.06      0.78 o
  -1   8  12        9.13       11.02      1.46 o
   0   8  12       11.93       12.47      2.77 o
   1   8  12       15.64       20.07      3.50 o
   2   8  12      265.15      256.08     11.39 o
   3   8  12       62.33       55.81      4.72 o
   4   8  12       94.45       78.29      4.84 o
   5   8  12      250.41      205.50     11.86 o
   6   8  12      121.42      121.82      9.07 o
   7   8  12       13.85       10.83      1.80 o
   8   8  12       17.82       17.37      2.69 o
   9   8  12       14.73       13.72      1.85 o
  10   8  12       14.25        9.90      1.47 o
  11   8  12        0.26        0.82      0.94 o
  -5   9  12        5.34        4.22      1.11 o
  -4   9  12       16.59       19.42      2.41 o
  -3   9  12       14.37       17.74      2.73 o
  -2   9  12        1.43        0.60      1.07 o
  -1   9  12        7.67        8.26      1.19 o
   0   9  12       10.38        9.84      1.32 o
   1   9  12       63.66       67.60      6.51 o
   2   9  12      405.76      371.40     50.89 o
   3   9  12        0.05       -0.01      0.89 o
   4   9  12       15.74       19.41      3.56 o
   5   9  12      403.46      437.61     13.11 o
   6   9  12      137.85      141.01      9.81 o
   7   9  12       13.51       12.82      3.02 o
   8   9  12        8.61        8.57      2.12 o
   9   9  12        4.99        4.57      1.70 o
  10   9  12       32.60       26.43      3.34 o
  11   9  12        2.71        2.97      1.71 o
  -4  10  12       11.28        8.47      1.44 o
  -3  10  12        6.75        7.37      1.16 o
  -2  10  12       10.18       11.88      1.58 o
  -1  10  12       10.50        7.75      1.18 o
   0  10  12        0.41        0.23      0.58 o
   1  10  12        6.17        6.34      2.11 o
   2  10  12      160.14      192.33     10.96 o
   3  10  12       42.90       45.55      5.86 o
   4  10  12       62.87       68.14      5.37 o
   5  10  12        7.98        7.08      1.41 o
   6  10  12       77.03       84.31      7.37 o
   7  10  12       31.31       28.96      4.17 o
   8  10  12        0.13       -1.20      1.20 o
   9  10  12       17.63       13.68      2.64 o
  10  10  12        1.98        2.26      1.00 o
  11  10  12        0.18       -0.39      0.39 o
  -3  11  12       27.82       26.63      2.59 o
  -2  11  12        2.73        2.36      1.11 o
  -1  11  12        1.66        2.54      0.65 o
   0  11  12        1.83        2.22      0.51 o
   1  11  12       33.02       29.11      2.14 o
   2  11  12        6.98        8.72      2.27 o
   3  11  12       12.86       14.45      2.82 o
   4  11  12       17.51       14.63      2.02 o
   5  11  12        0.61        0.22      0.60 o
   6  11  12        0.14        1.19      0.59 o
   7  11  12       27.09       21.10      3.35 o
   8  11  12       40.17       34.68      4.26 o
   9  11  12        0.88        1.28      0.81 o
  10  11  12        0.82        0.14      0.56 o
  11  11  12       12.51       12.90      1.77 o
  -2  12  12       52.59       47.17      3.22 o
  -1  12  12        2.79        2.32      1.05 o
   0  12  12       18.83       19.04      1.45 o
   1  12  12        0.01       -0.14      0.41 o
   2  12  12       96.71      116.28      5.20 o
   3  12  12        7.68        4.77      1.59 o
   4  12  12       27.29       26.97      3.54 o
   5  12  12       10.49        8.05      1.44 o
   6  12  12       20.83       21.44      2.16 o
   7  12  12        0.36       -0.02      0.77 o
   8  12  12       28.25       25.51      3.34 o
   9  12  12        5.14        6.52      1.58 o
  10  12  12        1.73       -0.03      0.69 o
   0  13  12        0.24        0.48      0.42 o
   1  13  12        1.43        1.61      0.42 o
   2  13  12        7.61        4.11      0.83 o
   3  13  12       72.24       70.06      7.14 o
   4  13  12        3.26        5.39      1.02 o
   5  13  12       17.42       12.81      1.75 o
   6  13  12        1.00        1.37      0.54 o
   7  13  12        3.28        5.09      1.47 o
   8  13  12        2.66        0.69      0.61 o
   9  13  12       31.50       26.61      2.68 o
   2  14  12        0.36        0.97      0.61 o
   3  14  12        1.17        1.35      0.81 o
   4  14  12       13.26        9.63      1.74 o
   5  14  12        0.45        0.06      0.52 o
   6  14  12        5.18        2.30      2.35 o
   7  14  12        2.88        3.23      0.85 o
   8  14  12        7.12        3.73      0.89 o
  -5  -8  13       20.31       20.57      2.08 o
  -4  -8  13        1.55        1.35      0.60 o
  -3  -8  13      125.72       93.16     25.08 o
  -2  -8  13        0.89        0.03      0.60 o
  -1  -8  13        1.12        0.72      0.35 o
   0  -8  13       11.37        6.65      0.90 o
   1  -8  13       28.29       23.50      3.17 o
   2  -8  13        4.88        3.23      0.72 o
  -6  -7  13       14.58       10.33      1.60 o
  -5  -7  13       13.09       13.60      2.03 o
  -4  -7  13        0.84        0.67      0.62 o
  -3  -7  13       49.78       52.85      4.44 o
  -2  -7  13        6.97        6.66      1.67 o
  -1  -7  13        6.05        5.93      1.21 o
   0  -7  13        0.12        0.35      0.40 o
   1  -7  13       13.53       11.85      1.36 o
   2  -7  13        1.27        2.32      0.99 o
   3  -7  13       25.86       33.51      3.06 o
   4  -7  13       10.28        7.28      1.31 o
  -7  -6  13       27.53       25.53      2.55 o
  -6  -6  13        6.91       11.09      1.90 o
  -5  -6  13       10.88        9.53      1.96 o
  -4  -6  13       17.83       17.25      2.65 o
  -3  -6  13       11.49       10.14      2.15 o
  -2  -6  13       18.60       18.23      2.96 o
  -1  -6  13       30.06       37.63      4.11 o
   0  -6  13        2.47        1.63      0.69 o
   1  -6  13      160.94      147.75      7.55 o
   2  -6  13        0.08        1.11      0.87 o
   3  -6  13        0.02        0.26      0.77 o
   4  -6  13       65.89       79.46      5.28 o
   5  -6  13       30.66       34.47      3.00 o
  -8  -5  13        2.71        2.81      0.82 o
  -7  -5  13       58.83       60.91      4.63 o
  -6  -5  13      135.73      126.85      5.22 o
  -5  -5  13        1.23        2.46      1.11 o
  -4  -5  13       32.80       32.96      2.90 o
  -3  -5  13        4.75        5.86      1.29 o
  -2  -5  13      157.81      157.22      7.60 o
  -1  -5  13        1.52       -0.71      0.71 o
   0  -5  13       58.07       62.60      3.26 o
   1  -5  13       72.06       89.20      6.48 o
   2  -5  13       56.07       67.52      6.05 o
   3  -5  13        1.70        1.52      1.17 o
   4  -5  13       18.69       21.49      3.14 o
   5  -5  13       86.90       99.95      6.16 o
   6  -5  13       53.06       60.10      4.14 o
  -8  -4  13       15.57       12.41      1.69 o
  -7  -4  13       39.08       41.07      3.68 o
  -6  -4  13       74.07       75.54      5.48 o
  -5  -4  13      149.34      152.32     10.45 o
  -4  -4  13       14.11       16.34      3.14 o
  -3  -4  13        8.18       11.02      1.80 o
  -2  -4  13      151.93      168.07      5.82 o
  -1  -4  13      210.12      207.95      7.50 o
   0  -4  13        0.07       -0.34      0.63 o
   1  -4  13       34.87       38.97      3.21 o
   2  -4  13        5.86        2.47      0.83 o
   3  -4  13       11.54       12.23      2.42 o
   4  -4  13       53.01       64.07      5.71 o
   5  -4  13       21.25       25.99      3.46 o
   6  -4  13       20.34       19.85      2.75 o
   7  -4  13       57.66       60.59      4.15 o
  -8  -3  13       28.31       25.77      2.71 o
  -7  -3  13        2.26        1.54      0.94 o
  -6  -3  13       84.25       83.26      4.43 o
  -5  -3  13       53.66       57.34      3.86 o
  -4  -3  13       26.25       22.62      2.07 o
  -3  -3  13      713.21      808.89     17.43 o
  -2  -3  13       11.06       11.20      2.09 o
  -1  -3  13      376.33      445.70     12.36 o
   0  -3  13        1.25        1.36      0.70 o
   1  -3  13       40.28       34.74      2.99 o
   2  -3  13       16.08       15.76      3.13 o
   3  -3  13        5.38        5.91      1.14 o
   4  -3  13       20.99       51.59      5.29 o
   5  -3  13       26.95       32.38      4.12 o
   6  -3  13        0.59        0.05      1.07 o
   7  -3  13      266.61      282.16     10.70 o
   8  -3  13        1.61       -0.11      0.61 o
  -8  -2  13       26.35       27.61      2.93 o
  -7  -2  13       28.50       21.90      3.05 o
  -6  -2  13       29.02       35.59      2.92 o
  -5  -2  13        4.14        3.74      1.04 o
  -4  -2  13       34.34       42.65      2.82 o
  -3  -2  13       55.14       60.24      3.42 o
  -2  -2  13      391.71      420.64     16.63 o
  -1  -2  13      366.30      402.09     16.21 o
   0  -2  13       10.71       17.63      3.14 o
   1  -2  13       17.10       16.65      3.11 o
   2  -2  13       13.88       13.90      2.87 o
   3  -2  13      171.50      170.41      9.80 o
   4  -2  13       98.00      116.41      8.52 o
   5  -2  13        2.19        0.57      0.66 o
   6  -2  13       55.51       52.77      9.30 o
   7  -2  13       77.26       91.40      6.29 o
   8  -2  13        3.37        2.17      0.97 o
  -8  -1  13       37.30       31.88      3.17 o
  -7  -1  13        6.49        6.66      1.71 o
  -6  -1  13       32.14       32.63      2.83 o
  -5  -1  13       23.32       23.75      2.03 o
  -4  -1  13       11.22        7.95      1.21 o
  -3  -1  13        3.94        2.69      1.06 o
  -2  -1  13      146.19      139.10     25.01 o
  -1  -1  13       25.91       19.05      3.38 o
   0  -1  13       44.08       45.37      5.01 o
   1  -1  13       35.86       29.98      4.12 o
   2  -1  13      201.08      207.77     11.00 o
   3  -1  13       92.62       94.26      7.25 o
   4  -1  13      119.33      121.69      5.95 o
   5  -1  13       68.37       78.18      6.78 o
   6  -1  13      101.46      113.57      5.56 o
   7  -1  13       33.66       46.88      3.54 o
   8  -1  13       79.47       90.19      4.12 o
   9  -1  13        0.25        1.41      0.46 o
  -8   0  13       35.79       34.84      4.77 o
  -7   0  13        6.90        3.91      0.82 o
  -6   0  13        7.83        7.07      1.34 o
  -5   0  13       29.65       28.28      2.79 o
  -4   0  13      128.83      130.53      5.98 o
  -3   0  13        1.78        2.29      0.93 o
  -2   0  13        2.73        2.66      0.65 o
  -1   0  13       15.91       16.66      2.28 o
   0   0  13        9.40        8.29      1.65 o
   1   0  13        0.14        1.17      0.89 o
   2   0  13       18.88       18.04      2.39 o
   3   0  13      114.87      106.33      7.72 o
   4   0  13       73.53       83.83      7.27 o
   5   0  13       95.99      100.87      6.01 o
   6   0  13       11.62       16.96      2.27 o
   7   0  13      179.42      208.61      7.50 o
   8   0  13        0.26        1.36      0.62 o
   9   0  13       14.15       12.63      2.14 o
  10   0  13        3.74        5.92      1.13 o
  -8   1  13      179.02      158.51     20.33 o
  -7   1  13       11.92       13.76      1.58 o
  -6   1  13        0.01        0.15      0.50 o
  -5   1  13       13.54       20.90      2.41 o
  -4   1  13       13.49       14.72      3.05 o
  -3   1  13      149.32      160.24      6.64 o
  -2   1  13       28.88       35.99      3.11 o
  -1   1  13        5.10        3.74      0.82 o
   0   1  13      179.06      174.99      7.51 o
   1   1  13       69.34       52.38      4.04 o
   2   1  13       43.57       34.63      3.31 o
   3   1  13      275.69      261.05      9.34 o
   4   1  13      626.50      642.63     20.52 o
   5   1  13        1.39        3.58      1.01 o
   6   1  13       36.12       37.30      3.08 o
   7   1  13        0.23       -0.22      0.61 o
   8   1  13      104.06      110.12      7.68 o
   9   1  13       23.92       24.08      3.20 o
  10   1  13        1.52        0.77      0.48 o
  -8   2  13       16.61       24.16      2.36 o
  -7   2  13        0.13       -0.20      0.48 o
  -6   2  13        0.56        0.51      0.85 o
  -5   2  13       55.61       59.70      5.66 o
  -4   2  13        8.50        7.08      1.95 o
  -3   2  13       39.84       40.47      2.61 o
  -2   2  13        0.10        0.78      0.42 o
  -1   2  13       52.05       58.13      3.25 o
   0   2  13      641.23      659.28     40.52 o
   1   2  13      177.61      178.25      7.63 o
   2   2  13      109.28       97.82      5.59 o
   3   2  13      459.88      424.97     46.38 o
   4   2  13      573.10      548.36     45.67 o
   5   2  13      135.48      138.05      8.85 o
   6   2  13        7.63       10.51      2.33 o
   7   2  13        0.35       -0.85      0.98 o
   8   2  13        4.71        6.01      1.93 o
   9   2  13       13.61        8.62      2.15 o
  10   2  13       15.05       17.90      2.59 o
  11   2  13        1.57        1.91      0.76 o
  -8   3  13        3.70        5.11      0.72 o
  -7   3  13        1.16        0.13      0.46 o
  -6   3  13        3.20        1.52      1.81 o
  -5   3  13        0.02       -0.91      0.91 o
  -4   3  13        9.09       10.24      2.46 o
  -3   3  13       74.68       75.63      4.54 o
  -2   3  13       31.84       31.50      2.76 o
  -1   3  13      256.22      272.76      8.60 o
   0   3  13      899.41      914.78     25.57 o
   1   3  13       12.17       15.44      3.08 o
   2   3  13       72.67       79.52      6.80 o
   3   3  13        2.56        0.90      0.69 o
   4   3  13      355.22      301.98     10.69 o
   5   3  13       94.82       79.91      6.83 o
   6   3  13       33.87       24.84      3.67 o
   7   3  13       24.80       17.58      3.00 o
   8   3  13        0.54        0.99      0.91 o
   9   3  13        0.23        1.75      1.32 o
  10   3  13       12.20       17.06      2.68 o
  11   3  13       14.13       15.52      2.08 o
  -7   4  13        0.01        0.11      0.83 o
  -6   4  13        4.16        4.74      0.98 o
  -5   4  13        2.24        0.87      0.62 o
  -4   4  13        6.57        6.05      1.95 o
  -3   4  13       30.07       32.84      3.84 o
  -2   4  13        2.08        1.06      0.85 o
  -1   4  13      126.05      140.38      6.03 o
   0   4  13      531.81      504.73     17.72 o
   1   4  13        0.94        0.78      0.98 o
   2   4  13        6.84        4.86      1.32 o
   3   4  13      205.64      186.82      8.30 o
   4   4  13      515.25      467.06     35.03 o
   5   4  13        3.70        3.01      1.44 o
   6   4  13        0.86       -0.21      0.92 o
   7   4  13        1.73        1.00      0.71 o
   8   4  13       14.68       22.12      2.44 o
   9   4  13       22.25       24.11      3.70 o
  10   4  13       15.66        9.70      2.08 o
  11   4  13        2.40        1.85      0.67 o
  -7   5  13       18.48       16.33      1.37 o
  -6   5  13       45.40       44.47      2.75 o
  -5   5  13       23.91       28.73      2.41 o
  -4   5  13      190.74      199.85     10.69 o
  -3   5  13       41.60       49.63      5.08 o
  -2   5  13       57.61       52.20      5.26 o
  -1   5  13      126.10      111.02      7.82 o
   0   5  13      273.73      252.27     11.84 o
   1   5  13       93.56       78.72      6.76 o
   2   5  13       17.27       14.05      2.26 o
   3   5  13        3.21        3.56      1.25 o
   4   5  13        4.70        1.71      1.29 o
   5   5  13       28.05       31.72      4.51 o
   6   5  13       30.45       26.09      4.03 o
   7   5  13        6.14        4.40      1.65 o
   8   5  13        0.54        0.71      0.69 o
   9   5  13        4.62        7.92      2.21 o
  10   5  13        0.49        0.30      1.00 o
  11   5  13        0.15        0.00      0.59 o
  -6   6  13        0.08        1.38      0.44 o
  -5   6  13       14.50       13.95      1.66 o
  -4   6  13      987.24      983.35     17.35 o
  -3   6  13      607.26      594.35     21.71 o
  -2   6  13      120.14      121.01      8.17 o
  -1   6  13       16.35       15.97      2.96 o
   0   6  13       35.39       36.94      4.29 o
   1   6  13       11.40       12.93      1.93 o
   2   6  13      174.04      193.65      7.63 o
   3   6  13       71.16       65.23      4.32 o
   4   6  13      246.32      226.91     12.21 o
   5   6  13        2.39        4.98      2.25 o
   6   6  13      140.09      139.44      9.44 o
   7   6  13       22.70       21.49      3.66 o
   8   6  13        1.05        0.43      0.62 o
   9   6  13        6.20        6.04      1.23 o
  10   6  13        1.56        0.43      0.80 o
  11   6  13        2.79        3.90      1.21 o
  -6   7  13        6.13        2.44      1.03 o
  -5   7  13        8.46       10.22      1.30 o
  -4   7  13      107.50      104.28      5.65 o
  -3   7  13      734.57      784.20     19.13 o
  -2   7  13        3.74        3.08      1.45 o
  -1   7  13       30.90       32.97      4.30 o
   0   7  13       35.63       33.77      4.45 o
   1   7  13       35.61       40.40      3.39 o
   2   7  13      209.03      198.06      8.06 o
   3   7  13       28.73       27.95      2.89 o
   4   7  13       42.26       45.80      3.58 o
   5   7  13      324.98      299.62     14.36 o
   6   7  13        0.62        1.00      1.33 o
   7   7  13       19.89       23.40      3.63 o
   8   7  13      148.78      170.60     20.96 o
   9   7  13       15.06       16.30      2.01 o
  10   7  13       24.34       25.53      2.06 o
  11   7  13       26.30       20.36      2.42 o
  -5   8  13        3.78        2.89      0.67 o
  -4   8  13       99.07       91.34      4.01 o
  -3   8  13       68.96       79.36      4.08 o
  -2   8  13        2.50        3.69      0.95 o
  -1   8  13       25.80       28.16      3.98 o
   0   8  13        0.46       -0.52      0.96 o
   1   8  13       12.33       11.17      1.76 o
   2   8  13      136.00      119.30      5.99 o
   3   8  13        3.32        1.24      0.84 o
   4   8  13        0.73        1.72      1.50 o
   5   8  13      253.33      259.62     13.32 o
   6   8  13       74.66       80.89      7.19 o
   7   8  13       90.36       92.74      5.16 o
   8   8  13       32.12       29.36      2.75 o
   9   8  13       35.39       44.19      3.16 o
  10   8  13        3.21        3.41      0.62 o
  11   8  13        1.71        1.23      0.52 o
  -4   9  13       66.86       57.52      2.78 o
  -3   9  13        7.55        9.64      1.62 o
  -2   9  13       29.52       39.08      2.83 o
  -1   9  13        0.34        0.34      0.81 o
   0   9  13        0.80       -0.39      0.60 o
   1   9  13        0.03        0.80      0.79 o
   2   9  13       89.54       91.30      5.11 o
   3   9  13        5.54        6.36      1.44 o
   4   9  13        4.24        9.51      1.76 o
   5   9  13        1.14        5.99      1.36 o
   6   9  13      132.31      136.14      9.34 o
   7   9  13       38.02       49.08      5.49 o
   8   9  13        4.06        1.86      1.35 o
   9   9  13        0.02        0.07      0.82 o
  10   9  13        3.32        3.46      2.27 o
  11   9  13       25.23       16.69      1.83 o
  -3  10  13        6.61        8.59      1.16 o
  -2  10  13       14.61       18.23      1.78 o
  -1  10  13        0.26        0.79      1.00 o
   0  10  13        1.16        0.60      1.89 o
   1  10  13       15.98       20.28      2.33 o
   2  10  13        0.64        0.59      0.81 o
   3  10  13       67.62       69.45      4.41 o
   4  10  13        0.90        0.88      0.88 o
   5  10  13       21.40       22.95      2.52 o
   6  10  13       11.87        8.57      2.30 o
   7  10  13       20.35       25.16      3.88 o
   8  10  13       20.32       22.48      3.48 o
   9  10  13        6.44        5.05      1.67 o
  10  10  13        1.43        0.79      0.68 o
  -2  11  13       21.63       23.83      1.72 o
  -1  11  13        0.01       -0.15      0.64 o
   0  11  13        3.59        5.08      1.05 o
   1  11  13        2.93        1.87      0.75 o
   2  11  13        8.11        7.45      1.44 o
   3  11  13       38.34       42.68      3.18 o
   4  11  13       13.35       12.42      1.75 o
   5  11  13        0.38        0.04      0.91 o
   6  11  13        0.08        0.23      0.85 o
   7  11  13        3.28        4.88      1.79 o
   8  11  13        1.44        0.55      0.97 o
   9  11  13        1.21        2.53      1.01 o
  10  11  13        0.26       -0.89      0.89 o
  -1  12  13        2.00        1.59      0.63 o
   0  12  13        0.50        0.37      0.41 o
   1  12  13        0.07        0.29      0.61 o
   2  12  13       15.41       16.09      1.77 o
   3  12  13        2.85        1.37      1.22 o
   4  12  13        3.84        4.77      0.99 o
   5  12  13        0.08        0.70      0.56 o
   6  12  13        0.41       -0.38      0.45 o
   7  12  13       45.11       44.00      4.33 o
   8  12  13        0.28        1.30      0.95 o
   9  12  13        6.16        2.39      0.69 o
  10  12  13        0.69       -0.35      0.49 o
   2  13  13        1.88        1.61      0.81 o
   3  13  13        5.45        4.29      0.82 o
   4  13  13        1.50        0.46      0.87 o
   5  13  13        0.74        0.17      0.47 o
   6  13  13       16.06       10.13      1.19 o
   7  13  13      102.41      102.45      5.68 o
   8  13  13        0.13       -0.36      0.63 o
   9  13  13        0.25        0.25      0.38 o
   3  14  13        0.05        1.70      0.76 o
   4  14  13       13.12       12.16      1.67 o
   5  14  13       12.20        7.71      1.31 o
  -5  -7  14        2.18        1.80      0.65 o
  -4  -7  14        1.80        0.52      0.73 o
  -3  -7  14        0.28        0.86      0.45 o
  -2  -7  14       47.39       42.29      2.36 o
  -1  -7  14       13.18        8.49      1.06 o
   0  -7  14       19.09       14.94      2.57 o
   1  -7  14       28.03       27.69      2.66 o
   2  -7  14       60.71       62.58      3.76 o
  -6  -6  14        0.36       -0.08      0.44 o
  -5  -6  14        0.04        2.00      1.01 o
  -4  -6  14        3.50        3.77      1.03 o
  -3  -6  14        0.19       -0.85      0.85 o
  -2  -6  14       30.94       22.76      2.79 o
  -1  -6  14        6.62        8.41      1.75 o
   0  -6  14        7.66        4.89      0.98 o
   1  -6  14        2.65        1.85      0.78 o
   2  -6  14        0.04        0.03      0.60 o
   3  -6  14        1.59        1.61      0.76 o
   4  -6  14        3.14        4.27      1.00 o
  -7  -5  14        3.18        3.15      0.93 o
  -6  -5  14       42.24       37.04      3.24 o
  -5  -5  14        0.03       -0.38      0.69 o
  -4  -5  14       61.28       60.29      4.80 o
  -3  -5  14       25.05       22.77      2.20 o
  -2  -5  14       11.14        9.26      1.40 o
  -1  -5  14       16.58       17.78      1.60 o
   0  -5  14       16.05       12.75      1.64 o
   1  -5  14       53.86       67.57      3.85 o
   2  -5  14       83.41       96.04      6.63 o
   3  -5  14        1.73        0.49      0.80 o
   4  -5  14       40.87       39.05      3.61 o
   5  -5  14        3.25        1.88      0.72 o
   6  -5  14       18.47       19.77      1.85 o
  -7  -4  14        1.76        3.36      0.78 o
  -6  -4  14       60.84       50.37      3.66 o
  -5  -4  14        1.19        1.60      1.00 o
  -4  -4  14       41.03       42.78      4.31 o
  -3  -4  14       11.23       10.21      1.23 o
  -2  -4  14        6.42        5.03      0.86 o
  -1  -4  14      280.20      311.55     10.76 o
   0  -4  14        4.25        3.97      0.76 o
   1  -4  14       25.31       24.50      3.53 o
   2  -4  14       98.27      119.27      5.41 o
   3  -4  14      156.71      171.24      9.29 o
   4  -4  14        1.49        1.45      1.03 o
   5  -4  14        0.59        1.04      0.78 o
   6  -4  14       18.76       17.29      2.21 o
  -7  -3  14       14.28       15.60      2.03 o
  -6  -3  14       27.05       28.00      3.08 o
  -5  -3  14      121.95      131.38      5.36 o
  -4  -3  14       36.07       36.98      2.43 o
  -3  -3  14      603.24      699.77     15.42 o
  -2  -3  14      178.89      216.50      8.08 o
  -1  -3  14      462.09      505.86     20.75 o
   0  -3  14      397.68      435.37     16.31 o
   1  -3  14       19.77       22.12      2.98 o
   2  -3  14       13.65        9.92      2.08 o
   3  -3  14        0.13        0.83      0.71 o
   4  -3  14       45.47       58.32      5.36 o
   5  -3  14       15.31       13.58      2.53 o
   6  -3  14       55.21       54.16      4.43 o
   7  -3  14      122.13      116.46      5.66 o
  -8  -2  14        2.60        2.23      0.66 o
  -7  -2  14       17.13       17.44      2.35 o
  -6  -2  14        1.48        1.63      0.85 o
  -5  -2  14       17.60       16.45      1.98 o
  -4  -2  14       79.80       95.45      4.01 o
  -3  -2  14       51.09       59.28      3.21 o
  -2  -2  14      175.92      192.67      7.73 o
  -1  -2  14      398.07      441.40     12.08 o
   0  -2  14       41.86       57.59      6.13 o
   1  -2  14      114.80      136.99      6.30 o
   2  -2  14        3.26        2.24      1.12 o
   3  -2  14        3.22        3.91      2.46 o
   4  -2  14       24.31       20.80      3.34 o
   5  -2  14       53.44       55.65      6.71 o
   6  -2  14        0.29        0.31      0.67 o
   7  -2  14      170.59      184.14      8.11 o
   8  -2  14        7.08        3.10      0.80 o
  -8  -1  14       19.89       17.98      1.95 o
  -7  -1  14       74.58       80.20      5.20 o
  -6  -1  14        0.61       -0.71      0.72 o
  -5  -1  14        2.31        3.81      0.97 o
  -4  -1  14       41.90       48.18      2.87 o
  -3  -1  14       68.86       83.52      4.67 o
  -2  -1  14      369.84      435.76     16.73 o
  -1  -1  14      109.01      118.83      8.42 o
   0  -1  14       29.61       28.37      4.06 o
   1  -1  14      222.97      254.45     12.39 o
   2  -1  14       13.05       11.14      2.67 o
   3  -1  14        1.78        3.49      1.36 o
   4  -1  14        0.04        0.19      0.79 o
   5  -1  14       17.03       18.92      2.21 o
   6  -1  14        5.28        1.86      0.84 o
   7  -1  14       43.71       49.06      3.04 o
   8  -1  14       13.15       12.32      1.73 o
  -8   0  14       10.49        8.10      1.34 o
  -7   0  14       34.01       27.66      3.01 o
  -6   0  14       90.01       83.09      7.16 o
  -5   0  14        2.72        3.01      1.47 o
  -4   0  14       50.48       56.18      3.71 o
  -3   0  14        0.03        0.82      0.63 o
  -2   0  14       16.59       19.75      2.31 o
  -1   0  14       32.56       30.28      4.22 o
   0   0  14       41.58       43.63      5.03 o
   1   0  14        2.60        2.92      1.30 o
   2   0  14      118.29      125.48      8.53 o
   3   0  14      105.23      109.91      7.78 o
   4   0  14       32.03       31.56      2.95 o
   5   0  14        0.67        1.29      0.75 o
   6   0  14       76.71       87.61      4.70 o
   7   0  14        1.61        4.24      1.02 o
   8   0  14        0.21       -0.65      0.65 o
   9   0  14        3.30        4.22      1.07 o
  -8   1  14        2.81        2.27      0.69 o
  -7   1  14       10.30        7.42      1.55 o
  -6   1  14       77.25       84.09      6.08 o
  -5   1  14      101.95       96.49      4.85 o
  -4   1  14      171.53      168.39      9.64 o
  -3   1  14       27.17       32.07      3.23 o
  -2   1  14      155.62      161.31      6.65 o
  -1   1  14        4.62        5.23      1.19 o
   0   1  14        0.23        1.46      0.66 o
   1   1  14      259.62      271.30     12.85 o
   2   1  14       61.51       78.78      6.75 o
   3   1  14        0.31        0.28      0.69 o
   4   1  14      195.15      206.23     10.26 o
   5   1  14       50.12       50.06      3.59 o
   6   1  14        0.25        1.11      1.55 o
   7   1  14        0.36        0.55      0.99 o
   8   1  14       31.80       30.15      3.68 o
   9   1  14        3.61        3.55      1.08 o
  10   1  14       23.11       26.97      2.36 o
  -7   2  14       22.80       23.39      2.71 o
  -6   2  14       27.96       30.08      3.57 o
  -5   2  14       61.41       52.59      3.45 o
  -4   2  14       94.44      108.11      7.63 o
  -3   2  14      124.22      126.47      6.16 o
  -2   2  14      119.55      115.51      5.39 o
  -1   2  14        7.01        5.79      1.02 o
   0   2  14      198.95      176.70     16.44 o
   1   2  14        0.98        3.86      1.60 o
   2   2  14       96.89      106.42      7.86 o
   3   2  14      116.05      130.99      8.79 o
   4   2  14       12.88       15.53      2.87 o
   5   2  14       90.58       89.18      6.92 o
   6   2  14       10.31        7.41      1.84 o
   7   2  14      126.34      163.97      9.75 o
   8   2  14        1.35        2.49      1.18 o
   9   2  14        0.21        0.80      0.74 o
  10   2  14       31.11       41.29      3.39 o
  -7   3  14      111.93      115.82      5.81 o
  -6   3  14       42.78       42.46      4.06 o
  -5   3  14        3.82        2.49      1.26 o
  -4   3  14       57.09       66.07      5.87 o
  -3   3  14        5.66        7.54      1.47 o
  -2   3  14        7.42        7.81      1.20 o
  -1   3  14       84.83       71.30      3.50 o
   0   3  14       34.43       39.01      3.24 o
   1   3  14        1.58        0.88      1.26 o
   2   3  14      153.44      175.80     10.36 o
   3   3  14        9.42        8.72      2.04 o
   4   3  14       13.08       17.95      3.27 o
   5   3  14        0.16        0.78      0.75 o
   6   3  14       27.13       26.25      3.71 o
   7   3  14       43.01       51.95      4.32 o
   8   3  14       17.12       22.22      3.46 o
   9   3  14       18.64       22.67      3.25 o
  10   3  14        0.79       -1.04      1.04 o
  11   3  14       10.55        9.17      1.34 o
  -7   4  14       19.76       21.47      2.21 o
  -6   4  14        8.46        8.15      1.74 o
  -5   4  14       34.98       40.41      4.14 o
  -4   4  14       11.07       12.38      2.43 o
  -3   4  14        0.65        0.11      0.99 o
  -2   4  14        2.45        1.06      0.67 o
  -1   4  14       90.73       97.83      5.00 o
   0   4  14      441.71      433.86     12.87 o
   1   4  14       85.36       99.47      7.66 o
   2   4  14       41.90       47.21      5.42 o
   3   4  14      328.86      349.28     15.18 o
   4   4  14        0.28        0.60      0.77 o
   5   4  14      209.42      205.35     11.18 o
   6   4  14        3.05        6.53      2.05 o
   7   4  14       15.68       14.79      2.83 o
   8   4  14       25.22       31.17      2.72 o
   9   4  14      123.42      139.27      8.31 o
  10   4  14        0.68       -0.02      0.95 o
  11   4  14        2.74        3.67      0.98 o
  -6   5  14        7.09        7.36      1.23 o
  -5   5  14        0.18       -0.13      0.79 o
  -4   5  14       10.15        7.20      1.86 o
  -3   5  14        0.05        0.97      0.73 o
  -2   5  14        0.96       -0.16      0.75 o
  -1   5  14        0.07       -0.49      0.63 o
   0   5  14       55.88       51.14      3.73 o
   1   5  14        4.70        4.66      1.66 o
   2   5  14       59.43       56.60      5.89 o
   3   5  14      303.80      309.61     14.39 o
   4   5  14        0.15        0.36      0.95 o
   5   5  14        0.08        0.47      0.72 o
   6   5  14       83.37       83.21      6.98 o
   7   5  14        0.09        1.85      1.03 o
   8   5  14        0.07        0.82      0.82 o
   9   5  14        3.21        3.91      1.50 o
  10   5  14       21.56       21.75      2.87 o
  11   5  14        4.63        4.01      0.99 o
  -6   6  14       16.42       14.67      1.86 o
  -5   6  14        5.43        4.39      0.82 o
  -4   6  14        6.93        8.39      2.10 o
  -3   6  14       34.15       43.51      3.30 o
  -2   6  14        9.80        9.35      2.36 o
  -1   6  14       73.64       78.88      6.54 o
   0   6  14        6.31        4.69      1.26 o
   1   6  14        0.77       -0.18      0.89 o
   2   6  14       33.30       29.40      4.27 o
   3   6  14       10.12       10.91      2.61 o
   4   6  14       68.44       81.67      7.28 o
   5   6  14        1.48        2.12      1.35 o
   6   6  14       39.37       37.40      4.81 o
   7   6  14       77.95       79.41      6.65 o
   8   6  14        1.56        1.88      0.94 o
   9   6  14       14.16       16.83      1.89 o
  10   6  14       10.87        8.80      1.84 o
  11   6  14        1.12        0.95      0.53 o
  -5   7  14        3.71        3.21      0.63 o
  -4   7  14        5.94        6.68      1.09 o
  -3   7  14       63.04       56.60      3.62 o
  -2   7  14       39.50       40.19      4.46 o
  -1   7  14      101.88      108.99      7.72 o
   0   7  14       45.84       44.74      4.99 o
   1   7  14       16.82       19.55      3.25 o
   2   7  14       15.88       13.56      2.87 o
   3   7  14      127.24      130.99      9.07 o
   4   7  14       18.27       15.30      3.22 o
   5   7  14      176.46      174.96     10.67 o
   6   7  14      276.74      291.04     13.78 o
   7   7  14       90.03       88.37      8.12 o
   8   7  14        0.94        2.07      0.99 o
   9   7  14       28.35       29.78      2.52 o
  10   7  14        0.74        1.91      0.94 o
  -4   8  14       14.37       11.35      2.37 o
  -3   8  14        0.00        1.91      1.10 o
  -2   8  14       50.76       63.28      5.47 o
  -1   8  14        8.43        7.48      1.82 o
   0   8  14       11.00        8.41      1.93 o
   1   8  14       30.93       33.40      2.93 o
   2   8  14      229.66      249.92     13.59 o
   3   8  14        7.88        7.99      1.56 o
   4   8  14        8.14        8.53      1.66 o
   5   8  14      121.81      129.78      9.12 o
   6   8  14      166.51      174.75     10.51 o
   7   8  14        0.11        0.42      1.83 o
   8   8  14       18.75       15.69      1.93 o
   9   8  14       21.64       23.60      2.13 o
  10   8  14        0.47        1.28      0.55 o
  -4   9  14        0.11        0.73      0.52 o
  -3   9  14       30.76       27.22      2.97 o
  -2   9  14        1.61        4.26      1.52 o
  -1   9  14       59.35       70.22      5.68 o
   0   9  14        0.05       -1.49      1.49 o
   1   9  14       13.33       17.58      2.19 o
   2   9  14       43.88       37.06      3.09 o
   3   9  14        0.32        0.44      0.69 o
   4   9  14       12.98       13.01      2.89 o
   5   9  14        4.50        4.44      1.18 o
   6   9  14        6.87        8.08      2.24 o
   7   9  14        1.73        0.40      1.28 o
   8   9  14        1.84       -1.08      1.22 o
   9   9  14        2.52        1.43      0.76 o
  10   9  14        5.20        4.88      1.61 o
  -3  10  14        1.46        0.68      0.56 o
  -2  10  14        0.65        1.20      0.75 o
  -1  10  14        0.33        0.85      0.97 o
   0  10  14       47.16       49.45      4.67 o
   1  10  14        0.10        0.89      0.66 o
   2  10  14       61.66       61.00      5.64 o
   3  10  14        9.70       10.41      1.59 o
   4  10  14       52.71       52.73      5.58 o
   5  10  14        0.16        0.70      0.80 o
   6  10  14       17.28       16.65      3.01 o
   7  10  14        8.79        9.93      2.30 o
   8  10  14        6.38        5.40      1.38 o
   9  10  14        0.28       -0.25      0.89 o
  10  10  14        1.32        1.14      0.49 o
  -2  11  14        0.12        0.21      0.47 o
   0  11  14        0.87        0.12      0.61 o
   1  11  14        7.12        6.05      1.12 o
   2  11  14        0.66       -0.35      0.64 o
   3  11  14       41.76       40.15      4.35 o
   4  11  14        0.08        0.27      0.52 o
   5  11  14        0.01       -0.17      0.62 o
   6  11  14        1.11        0.42      0.73 o
   7  11  14       35.90       37.89      4.16 o
   8  11  14        1.70        0.36      0.73 o
   9  11  14        0.15       -0.81      0.90 o
   1  12  14        1.11        0.70      0.68 o
   2  12  14        0.66        0.14      0.47 o
   3  12  14       12.15       16.44      1.73 o
   4  12  14        0.23       -0.24      0.77 o
   5  12  14        5.96        6.75      1.13 o
   6  12  14        4.66        3.79      1.25 o
   7  12  14        0.52       -0.23      0.99 o
   8  12  14       11.11        8.26      1.61 o
   9  12  14        0.80       -0.70      0.70 o
   3  13  14        4.71        3.03      0.85 o
   4  13  14        0.70        0.35      0.34 o
   5  13  14        7.83        5.56      1.19 o
   6  13  14        3.41        4.10      0.98 o
   7  13  14        1.13        3.24      0.93 o
   8  13  14       39.05       30.41      2.45 o
  -4  -6  15       17.96       17.81      1.89 o
  -3  -6  15        0.12       -0.57      0.57 o
  -2  -6  15        0.16        0.03      0.29 o
  -1  -6  15        1.75        1.73      0.42 o
   0  -6  15       14.52       14.68      2.03 o
   1  -6  15        2.72        1.52      0.69 o
   2  -6  15      101.46       92.82      4.69 o
   3  -6  15       18.61       17.95      1.82 o
  -5  -5  15       46.48       41.84      3.12 o
  -4  -5  15        1.97        2.20      0.93 o
  -3  -5  15        1.48        0.69      0.44 o
  -2  -5  15        0.06       -0.94      0.94 o
  -1  -5  15        7.91        4.63      1.22 o
   0  -5  15        4.69        4.31      0.79 o
   1  -5  15       39.54       35.09      3.56 o
   2  -5  15       83.70       75.55      5.03 o
   3  -5  15       28.57       35.34      3.18 o
   4  -5  15        0.91        3.26      0.83 o
  -6  -4  15       20.67       15.49      1.89 o
  -5  -4  15        0.61        0.45      0.52 o
  -4  -4  15        3.43        4.46      1.02 o
  -3  -4  15        0.59       -0.43      0.68 o
  -2  -4  15        4.59        3.76      0.72 o
  -1  -4  15       52.16       53.76      3.01 o
   0  -4  15        0.07        0.47      0.40 o
   1  -4  15       29.00       32.91      2.61 o
   2  -4  15        0.31       -0.09      0.49 o
   3  -4  15        0.08        1.02      0.93 o
   4  -4  15       19.38       25.43      2.91 o
   5  -4  15        0.86       -0.52      0.62 o
  -6  -3  15        0.40       -0.16      0.31 o
  -5  -3  15       62.98       59.26     10.46 o
  -4  -3  15        0.97       -0.39      1.02 o
  -3  -3  15        7.37        7.29      1.10 o
  -2  -3  15       60.06       70.64      3.31 o
  -1  -3  15      109.00      122.29      6.68 o
   0  -3  15       12.15        9.21      1.83 o
   1  -3  15        0.17        0.05      0.48 o
   2  -3  15       39.22       42.80      3.14 o
   3  -3  15        7.14        9.71      1.41 o
   4  -3  15       51.74       63.65      5.11 o
   5  -3  15        4.40        4.35      1.18 o
   6  -3  15       54.45       58.62      3.91 o
  -6  -2  15        3.91        2.92      0.91 o
  -5  -2  15       10.53        7.27      1.18 o
  -4  -2  15        8.60        8.45      1.31 o
  -3  -2  15      121.24      138.66      5.95 o
  -2  -2  15      149.56      156.45      6.56 o
  -1  -2  15      342.45      375.53     10.47 o
   0  -2  15        4.86        3.52      1.07 o
   1  -2  15       18.60       18.70      2.14 o
   2  -2  15       96.70      120.20      7.67 o
   3  -2  15       60.69       64.97      3.88 o
   4  -2  15       14.02       15.73      1.84 o
   5  -2  15       34.80       40.87      4.01 o
   6  -2  15        6.84        3.99      1.11 o
   7  -2  15       18.25       18.54      2.04 o
  -7  -1  15        1.78        1.31      0.58 o
  -6  -1  15        1.85        2.67      0.66 o
  -5  -1  15        8.48       12.29      1.52 o
  -4  -1  15        6.94        8.35      1.24 o
  -3  -1  15       32.93       37.66      2.43 o
  -2  -1  15      128.42      152.78      9.11 o
  -1  -1  15      284.07      334.83     14.17 o
   0  -1  15       33.56       44.11      5.07 o
   1  -1  15       33.43       45.21      5.00 o
   2  -1  15        2.69        4.60      1.52 o
   3  -1  15       28.22       30.86      2.78 o
   4  -1  15        5.64        6.21      1.19 o
   5  -1  15        0.42        0.41      0.86 o
   6  -1  15       31.68       39.06      2.65 o
   7  -1  15       45.85       46.73      2.95 o
  -7   0  15        0.05        0.40      0.51 o
  -6   0  15        1.95        0.55      0.89 o
  -5   0  15       11.57       12.87      1.61 o
  -4   0  15       61.35       71.72      3.26 o
  -3   0  15        9.24       11.85      1.61 o
  -2   0  15       33.23       39.00      3.17 o
  -1   0  15        2.80        6.22      2.04 o
   0   0  15      190.19      222.82     11.43 o
   1   0  15      217.44      260.46     12.39 o
   2   0  15      133.22      153.51      9.29 o
   3   0  15       80.44       84.73      6.58 o
   4   0  15       16.35       13.66      1.88 o
   5   0  15       20.18       21.32      2.15 o
   6   0  15        2.20        2.96      0.84 o
   7   0  15        8.56        7.66      1.22 o
   8   0  15       84.56       95.64      5.13 o
  -7   1  15       10.01       11.37      1.63 o
  -6   1  15       12.58       15.44      2.27 o
  -5   1  15        9.14        9.30      1.40 o
  -4   1  15       19.38       18.14      2.14 o
  -3   1  15       16.62       22.41      2.28 o
  -2   1  15       57.51       63.11      6.08 o
  -1   1  15       18.65       20.09      2.24 o
   0   1  15       58.55       59.62      5.82 o
   1   1  15       21.93       28.03      3.96 o
   2   1  15       14.92        7.43      2.00 o
   3   1  15       19.52       21.80      3.36 o
   4   1  15        4.84        4.34      1.16 o
   5   1  15        1.94        2.06      0.65 o
   6   1  15        1.87        1.71      0.67 o
   7   1  15       19.00       19.18      2.91 o
   8   1  15        0.53        1.63      1.03 o
   9   1  15        6.32        7.19      1.32 o
  -7   2  15       14.98       11.16      1.60 o
  -6   2  15        5.83        7.30      1.57 o
  -5   2  15        0.29       -0.33      1.33 o
  -4   2  15        2.48        3.28      1.30 o
  -3   2  15       11.38        9.51      1.50 o
  -2   2  15       58.70       48.79      4.22 o
  -1   2  15        7.50        8.28      1.47 o
   0   2  15       16.09       22.36      3.57 o
   1   2  15       46.93       48.04      5.25 o
   2   2  15       23.87       31.19      4.23 o
   3   2  15       43.48       47.27      5.13 o
   4   2  15        5.50        3.96      1.42 o
   5   2  15       52.33       50.66      4.98 o
   6   2  15        0.10        0.17      0.53 o
   7   2  15        5.62        9.05      2.13 o
   8   2  15        1.50        0.96      1.04 o
   9   2  15        0.93        0.95      0.61 o
  -6   3  15        5.49        3.87      1.18 o
  -5   3  15       27.04       26.04      3.22 o
  -4   3  15        4.62        6.25      1.74 o
  -3   3  15       92.41      112.78      7.55 o
  -2   3  15        1.78        2.20      0.54 o
  -1   3  15       33.75       31.31      2.23 o
   0   3  15        7.30        6.77      1.25 o
   1   3  15       50.34       60.67      5.83 o
   2   3  15        1.14        1.77      1.07 o
   3   3  15        1.26        1.90      0.97 o
   4   3  15       15.84       16.26      2.94 o
   5   3  15        0.66        3.64      1.37 o
   6   3  15        5.98        5.40      1.68 o
   7   3  15        2.29        1.67      0.70 o
   8   3  15       50.56       67.12      5.57 o
   9   3  15        0.24       -0.24      0.86 o
  10   3  15        4.49        4.53      1.07 o
  -6   4  15       10.43       12.09      1.86 o
  -5   4  15        2.43        0.14      0.77 o
  -4   4  15        0.24        0.20      1.01 o
  -3   4  15       22.79       24.24      3.46 o
  -2   4  15       56.15       67.95      4.08 o
  -1   4  15        0.06        0.32      0.59 o
   0   4  15        5.55        9.63      1.59 o
   1   4  15       11.15        8.85      1.60 o
   2   4  15      361.68      374.31     15.48 o
   3   4  15       99.34      103.96      7.79 o
   4   4  15       57.84       52.45      5.45 o
   5   4  15        0.67        1.23      1.03 o
   6   4  15        8.54        6.56      1.94 o
   7   4  15        1.69        1.17      0.59 o
   8   4  15       23.75       24.70      2.19 o
   9   4  15      126.06      152.70      7.91 o
  10   4  15        0.23        2.55      0.88 o
  -6   5  15       42.78       44.24      3.13 o
  -5   5  15       26.58       30.96      3.17 o
  -4   5  15        2.41        3.45      1.29 o
  -3   5  15        6.95       12.18      2.51 o
  -2   5  15        0.45        0.58      1.30 o
  -1   5  15        0.24        0.32      0.71 o
   0   5  15        4.69        6.06      1.37 o
   1   5  15       16.74       17.84      2.28 o
   2   5  15       47.87       58.79      5.87 o
   3   5  15        1.14        1.94      1.11 o
   4   5  15        5.64        2.07      1.30 o
   5   5  15       54.66       68.45      6.20 o
   6   5  15       67.92       80.01      6.55 o
   7   5  15        0.52        0.86      0.84 o
   8   5  15        0.86        0.61      0.86 o
   9   5  15       16.20       16.10      2.60 o
  10   5  15        4.19        7.89      1.63 o
  -5   6  15       30.50       31.71      2.95 o
  -4   6  15        0.11        0.12      0.74 o
  -3   6  15       12.76       20.31      2.96 o
  -2   6  15       17.53       18.75      2.06 o
  -1   6  15        9.02        7.43      1.94 o
   0   6  15       65.59       59.40      3.81 o
   1   6  15        2.48        1.61      0.91 o
   2   6  15        4.81        7.01      2.06 o
   3   6  15       67.57       75.84      6.74 o
   4   6  15       19.93       24.69      3.95 o
   5   6  15       51.66       56.11      5.72 o
   6   6  15       12.83       12.73      2.69 o
   7   6  15      153.60      181.96     18.80 o
   8   6  15        5.67        5.21      1.11 o
   9   6  15       28.43       29.47      4.25 o
  10   6  15        9.03       11.00      1.85 o
  -5   7  15       12.99       11.16      1.48 o
  -4   7  15       30.35       22.07      2.61 o
  -3   7  15        8.71        9.81      2.10 o
  -2   7  15       33.86       35.19      2.84 o
  -1   7  15       63.59       70.85      5.83 o
   0   7  15       17.66       19.63      3.22 o
   1   7  15        3.90        4.54      1.20 o
   2   7  15        1.07        0.75      0.64 o
   3   7  15        1.03       -0.39      0.81 o
   4   7  15        2.07        1.42      1.06 o
   5   7  15       97.26       97.08      7.54 o
   6   7  15        0.68       -0.23      0.79 o
   7   7  15       33.40       29.81      2.77 o
   8   7  15        2.27        1.67      0.69 o
   9   7  15        4.20        1.91      1.45 o
  10   7  15        0.07       -0.67      0.67 o
  -4   8  15       25.85       23.79      2.39 o
  -3   8  15        3.28        1.60      0.99 o
  -2   8  15        4.03        4.63      1.09 o
  -1   8  15        2.48        4.14      1.42 o
   0   8  15       51.45       54.69      5.17 o
   1   8  15       29.71       24.89      2.37 o
   2   8  15        2.20        6.08      1.73 o
   3   8  15        0.85        3.06      1.13 o
   4   8  15        7.54        8.68      2.22 o
   5   8  15       65.90       65.40      6.18 o
   6   8  15       58.43       70.17      6.16 o
   7   8  15        0.20        0.60      0.79 o
   8   8  15        0.18       -0.92      0.92 o
   9   8  15        1.76       -0.06      0.72 o
  -3   9  15        2.16        2.49      0.88 o
  -2   9  15       18.89       22.77      2.77 o
  -1   9  15        1.13        1.02      1.08 o
   0   9  15        3.13        3.09      1.13 o
   1   9  15       24.01       21.02      3.10 o
   2   9  15        0.16       -1.02      1.02 o
   3   9  15       20.98       23.97      3.38 o
   4   9  15       19.96       22.30      3.54 o
   5   9  15       19.96       24.85      3.64 o
   6   9  15        0.45        1.25      1.26 o
   7   9  15       18.96       21.40      3.23 o
   8   9  15        4.71        3.00      0.88 o
   9   9  15       12.46       11.33      1.94 o
  -2  10  15        1.11        1.13      0.83 o
  -1  10  15       12.59       15.35      2.26 o
   0  10  15        9.67        8.96      1.89 o
   1  10  15        5.03        2.71      1.19 o
   2  10  15        2.68        3.27      1.24 o
   3  10  15       22.56       19.11      2.85 o
   4  10  15       36.97       40.12      4.25 o
   5  10  15        3.68        0.54      0.83 o
   6  10  15       26.84       30.33      3.74 o
   7  10  15        4.05        2.51      0.89 o
   8  10  15        0.60       -0.30      1.04 o
   9  10  15        0.76        1.72      0.87 o
  -1  11  15        0.01        0.20      0.43 o
   0  11  15        8.12        8.87      1.54 o
   1  11  15        8.07        9.07      1.71 o
   2  11  15       10.12       13.66      2.20 o
   3  11  15        0.21       -0.81      0.81 o
   4  11  15        9.57        8.20      1.72 o
   5  11  15        8.55       11.48      2.15 o
   6  11  15        6.29        7.15      1.68 o
   7  11  15        0.09       -0.61      0.94 o
   8  11  15        3.89        1.83      0.80 o
   9  11  15        0.86        1.82      0.75 o
   0  12  15        9.41        8.92      1.34 o
   1  12  15        0.10        0.59      0.49 o
   2  12  15        6.74        4.48      1.10 o
   3  12  15        0.80       -0.17      0.59 o
   4  12  15       56.70       71.61      4.67 o
   5  12  15        1.65        1.91      0.85 o
   6  12  15        1.01       -0.60      0.62 o
   7  12  15        2.15        0.65      0.45 o
   8  12  15        2.13        0.49      0.47 o
   5  13  15        0.52        0.42      0.37 o
  -3  -5  16       36.41       26.74      2.14 o
  -2  -5  16       10.38        4.82      0.91 o
  -1  -5  16        0.12       -0.63      0.75 o
   0  -5  16        0.17       -0.70      0.70 o
   1  -5  16        0.71        0.94      0.48 o
   2  -5  16       66.43       69.29      3.94 o
   3  -5  16        0.54        0.20      0.34 o
  -4  -4  16       55.68       52.15      3.38 o
  -3  -4  16        1.93        0.39      0.41 o
  -2  -4  16        4.57        2.26      0.73 o
  -1  -4  16       11.09        7.73      1.36 o
   0  -4  16        9.67       11.42      2.00 o
   1  -4  16       14.12       12.58      2.01 o
   2  -4  16        3.72        1.93      0.97 o
   3  -4  16       67.82       71.84      4.43 o
   4  -4  16        1.77        0.93      0.34 o
  -5  -3  16        7.22        5.13      1.10 o
  -4  -3  16        1.03        0.78      0.42 o
  -3  -3  16        9.97       10.41      2.05 o
  -2  -3  16        0.98        1.08      0.77 o
  -1  -3  16      105.40      118.91      8.20 o
   0  -3  16        0.18       -0.11      0.55 o
   1  -3  16        0.00        0.76      0.52 o
   2  -3  16        0.18        0.98      1.04 o
   3  -3  16       11.36       10.72      1.47 o
   4  -3  16        0.21       -0.49      0.63 o
   5  -3  16       10.73        9.06      1.42 o
  -6  -2  16        1.39        1.87      0.69 o
  -5  -2  16      112.89      111.10      6.01 o
  -4  -2  16        4.30        3.12      1.09 o
  -3  -2  16        0.71       -0.31      0.47 o
  -2  -2  16        1.48        1.33      0.76 o
  -1  -2  16       43.89       48.31      2.56 o
   0  -2  16        9.62       12.55      1.73 o
   1  -2  16        3.31        2.99      0.79 o
   2  -2  16       19.95       24.46      2.29 o
   3  -2  16        5.36        3.76      0.84 o
   4  -2  16       13.89       11.43      2.05 o
   5  -2  16        0.75        1.12      0.60 o
   6  -2  16        5.80        6.27      1.18 o
  -5  -1  16        0.31        0.21      0.39 o
  -4  -1  16      104.50      106.26     14.69 o
  -3  -1  16       99.84      111.94      4.96 o
  -2  -1  16       21.27       21.68      2.45 o
  -1  -1  16       43.57       52.04      3.59 o
   0  -1  16       59.38       70.05      4.13 o
   1  -1  16        0.74       -0.15      0.74 o
   2  -1  16        6.45        5.63      1.13 o
   3  -1  16       57.64       73.87      3.98 o
   4  -1  16       47.65       54.65      3.20 o
   5  -1  16        0.52       -0.24      0.40 o
   6  -1  16        0.38        0.64      0.40 o
  -6   0  16       17.75       19.77      2.07 o
  -5   0  16       10.81        9.37      1.19 o
  -4   0  16        5.61        4.14      0.83 o
  -3   0  16        2.00        2.58      0.70 o
  -2   0  16       53.65       64.43      5.44 o
  -1   0  16        4.53        3.84      1.26 o
   0   0  16      252.60      328.17     13.59 o
   1   0  16       22.91       26.57      3.68 o
   2   0  16       39.67       43.00      4.57 o
   3   0  16        6.28        7.62      1.31 o
   4   0  16       12.45       15.15      1.80 o
   5   0  16       92.48      102.16      3.56 o
   6   0  16        2.61        1.68      1.19 o
   7   0  16       29.62       30.36      2.78 o
  -6   1  16        6.01        6.65      1.30 o
  -5   1  16       11.94       13.20      1.39 o
  -4   1  16       12.08       13.12      1.94 o
  -3   1  16       26.57       29.75      2.40 o
  -2   1  16       40.67       40.30      3.43 o
  -1   1  16       12.96       17.52      2.95 o
   0   1  16        0.41        0.40      1.15 o
   1   1  16        1.42        1.57      1.07 o
   2   1  16      154.38      187.13      9.99 o
   3   1  16        4.95        3.17      1.04 o
   4   1  16       15.92       17.22      1.94 o
   5   1  16        2.42        1.44      0.91 o
   6   1  16      138.58      136.51     17.42 o
   7   1  16        0.09       -0.65      0.87 o
   8   1  16       17.16       16.08      1.99 o
  -6   2  16       15.23       11.71      1.62 o
  -5   2  16       20.93       17.90      2.05 o
  -4   2  16       57.24       55.62      3.27 o
  -3   2  16       46.45       46.63      3.45 o
  -2   2  16       72.58       88.43      4.38 o
  -1   2  16       96.81      104.54      5.62 o
   0   2  16        4.74        4.22      1.62 o
   1   2  16       45.59       46.63      4.96 o
   2   2  16       33.86       42.35      4.65 o
   3   2  16        0.56       -1.14      1.22 o
   4   2  16       39.10       31.85      3.82 o
   5   2  16       17.74       16.39      2.60 o
   6   2  16        0.53        1.27      0.52 o
   7   2  16        8.27        7.92      1.79 o
   8   2  16        0.07        1.66      0.78 o
   9   2  16        0.42        0.58      0.47 o
  -6   3  16        0.05        0.53      0.41 o
  -5   3  16        0.09       -0.37      0.56 o
  -4   3  16        1.77        2.23      0.61 o
  -3   3  16        2.77        1.74      1.05 o
  -2   3  16        5.58        3.58      0.93 o
  -1   3  16       20.99       23.19      2.40 o
   0   3  16        1.34        1.79      0.67 o
   1   3  16       46.50       57.01      5.49 o
   2   3  16        5.93        6.48      1.66 o
   3   3  16       15.43       18.54      3.06 o
   4   3  16       19.37       15.78      2.81 o
   5   3  16      162.79      183.42      9.38 o
   6   3  16        2.58        1.13      0.73 o
   7   3  16       13.55       19.13      1.85 o
   8   3  16       20.45       22.04      2.83 o
   9   3  16       16.81       14.42      1.93 o
  -5   4  16        7.23       11.40      1.77 o
  -4   4  16        0.06       -0.42      0.42 o
  -3   4  16        4.28        2.57      1.02 o
  -2   4  16        0.41       -0.67      0.67 o
  -1   4  16       25.41       23.78      1.86 o
   0   4  16        7.99        8.39      1.50 o
   1   4  16       10.66       14.07      1.44 o
   2   4  16       42.91       52.01      5.30 o
   3   4  16       10.91        8.27      2.14 o
   4   4  16        5.63        5.27      1.62 o
   5   4  16        2.88        3.31      1.28 o
   6   4  16       29.73       32.53      3.72 o
   7   4  16        6.62        7.21      1.24 o
   8   4  16        4.51        1.09      0.71 o
   9   4  16        0.32        0.89      0.71 o
  -5   5  16        1.16        1.33      0.66 o
  -4   5  16       22.11       18.28      2.43 o
  -3   5  16       18.89       18.81      2.66 o
  -2   5  16       68.95       65.10      3.64 o
  -1   5  16      135.59      149.26      7.03 o
   0   5  16       58.53       58.38      2.96 o
   1   5  16        7.11        7.44      1.36 o
   2   5  16       52.66       62.91      3.95 o
   3   5  16       41.85       54.08      5.40 o
   4   5  16        1.93       -0.36      1.25 o
   5   5  16        8.71        7.63      2.03 o
   6   5  16       36.45       44.50      4.49 o
   7   5  16        6.88        6.19      2.19 o
   8   5  16        6.03        6.29      1.04 o
   9   5  16       20.42       21.65      2.58 o
  10   5  16       16.46       11.73      1.55 o
  -5   6  16       11.68        8.43      1.24 o
  -4   6  16       21.80       22.04      2.50 o
  -3   6  16        0.26        0.06      0.80 o
  -2   6  16        0.50       -0.31      0.49 o
  -1   6  16       98.47      107.17      4.85 o
   0   6  16      122.29      117.42      5.07 o
   1   6  16       17.85       20.01      2.16 o
   2   6  16        0.24        1.27      1.14 o
   3   6  16        8.80        6.22      2.03 o
   4   6  16       92.75      102.40      7.41 o
   5   6  16        3.22        3.39      1.55 o
   6   6  16       83.01       75.45      6.01 o
   7   6  16       87.29      100.59      4.98 o
   8   6  16        0.28        0.39      0.53 o
   9   6  16        0.11       -0.05      0.59 o
  -4   7  16        0.71        3.09      1.02 o
  -3   7  16        1.47        1.95      0.97 o
  -2   7  16        6.63        6.30      1.18 o
  -1   7  16       18.86       28.16      2.44 o
   0   7  16       17.25       14.59      2.62 o
   1   7  16       16.48       14.21      1.74 o
   2   7  16        0.85        1.72      0.91 o
   3   7  16        7.35        6.71      1.86 o
   4   7  16       83.86       97.95      7.16 o
   5   7  16       42.68       46.56      4.84 o
   6   7  16      124.67      121.05      7.70 o
   7   7  16      145.86      159.16      5.93 o
   8   7  16        3.38        9.39      1.32 o
   9   7  16        2.60        1.99      0.54 o
  -3   8  16        1.10        0.20      0.55 o
  -2   8  16       19.01       17.57      2.43 o
  -1   8  16       45.50       66.25      3.54 o
   0   8  16        0.34       -0.98      0.98 o
   1   8  16       16.45       15.97      2.71 o
   2   8  16        0.20       -0.46      0.81 o
   3   8  16        7.94        7.65      1.93 o
   4   8  16       18.41       17.76      3.07 o
   5   8  16        7.13       13.92      2.66 o
   6   8  16      135.96      121.95      7.64 o
   7   8  16      407.65      412.80     14.11 o
   8   8  16       88.95       79.91      5.09 o
   9   8  16        1.21        1.68      0.65 o
  -2   9  16        6.70        5.06      1.16 o
  -1   9  16       20.26       23.28      1.92 o
   0   9  16       13.66       13.99      2.25 o
   1   9  16        0.66       -0.36      0.78 o
   2   9  16        2.29        3.60      0.77 o
   3   9  16       20.08       19.55      2.89 o
   4   9  16        0.34        1.56      0.92 o
   5   9  16        0.15       -0.18      0.67 o
   6   9  16       56.82       54.45      4.95 o
   7   9  16      185.35      195.25      9.02 o
   8   9  16       12.24        8.34      1.65 o
   9   9  16        0.98        1.06      0.66 o
  -1  10  16       11.67       11.29      1.65 o
   0  10  16        0.20        0.13      0.58 o
   1  10  16        0.06        0.61      0.62 o
   2  10  16       13.56       16.43      2.47 o
   3  10  16       40.47       35.05      2.44 o
   4  10  16       10.12       11.63      2.10 o
   5  10  16        0.15        1.17      0.93 o
   6  10  16       37.08       32.28      3.49 o
   7  10  16       67.80       66.26      4.79 o
   8  10  16        5.68        3.34      1.03 o
   0  11  16        0.14       -0.71      0.71 o
   1  11  16        1.95        1.15      0.55 o
   2  11  16        2.30        2.97      0.97 o
   3  11  16       20.59       22.49      2.62 o
   4  11  16       53.91       52.74      8.71 o
   5  11  16        3.65        4.37      1.16 o
   6  11  16        2.26        3.02      1.07 o
   7  11  16       10.07       12.87      1.91 o
   8  11  16        0.30        1.23      0.61 o
   2  12  16        5.48        5.20      0.99 o
   3  12  16       20.04       18.12      1.94 o
   4  12  16       35.74       31.91      2.68 o
   5  12  16        1.57        1.95      0.74 o
  -2  -4  17        7.07        6.04      1.17 o
  -1  -4  17        5.85        3.81      0.93 o
   0  -4  17       55.86       55.42      3.53 o
   1  -4  17        7.54        5.12      1.03 o
   2  -4  17       78.11       75.11      3.85 o
  -2  -3  17        0.58       -0.54      0.86 o
  -1  -3  17       12.82        9.18      1.45 o
   0  -3  17       14.89       20.03      2.61 o
   1  -3  17       20.71       25.59      1.87 o
   2  -3  17       25.92       21.12      2.38 o
   3  -3  17       13.77       14.59      1.83 o
   4  -3  17       24.28       23.16      1.99 o
  -4  -2  17       55.28       59.23      3.87 o
  -3  -2  17       23.38       18.06      2.16 o
  -2  -2  17        0.31        0.13      0.41 o
  -1  -2  17      109.26      119.00      6.05 o
   0  -2  17        1.80        2.66      0.82 o
   1  -2  17        3.33        4.49      0.70 o
   2  -2  17        0.32        0.32      0.46 o
   3  -2  17        2.92        2.33      0.61 o
   4  -2  17        3.14        6.88      1.34 o
  -4  -1  17        0.30        0.22      0.79 o
  -3  -1  17       40.60       34.37      5.80 o
  -2  -1  17        3.12        2.72      0.80 o
  -1  -1  17       70.49       73.21      3.85 o
   0  -1  17       10.73       14.29      2.81 o
   1  -1  17       66.45       76.66      3.77 o
   2  -1  17        8.38        8.34      1.24 o
   3  -1  17        2.82        1.72      0.73 o
   4  -1  17        0.01       -0.12      0.29 o
   5  -1  17       24.49       24.21      2.28 o
  -4   0  17       10.55       10.26      1.81 o
  -3   0  17        5.02        4.49      0.93 o
  -2   0  17       24.67       22.78      2.11 o
  -1   0  17      101.90      112.82      7.43 o
   0   0  17       74.74       84.24      4.32 o
   1   0  17       18.60       23.50      2.23 o
   2   0  17        0.94        1.17      0.60 o
   3   0  17        4.80        3.84      0.89 o
   4   0  17        2.06        2.63      0.73 o
   5   0  17        0.26        1.28      0.45 o
   6   0  17       12.83       12.06      1.59 o
  -4   1  17        0.14       -0.10      0.46 o
  -3   1  17       25.22       20.99      1.46 o
  -2   1  17       30.09       38.78      3.82 o
  -1   1  17       92.20      117.01      7.15 o
   0   1  17       10.83       10.42      2.16 o
   1   1  17       52.42       68.87      5.59 o
   2   1  17        1.57        3.54      1.41 o
   3   1  17       12.61       13.94      1.63 o
   4   1  17       17.10       17.30      2.54 o
   5   1  17        8.16        5.23      0.93 o
   6   1  17       96.12      113.74      5.94 o
   7   1  17        2.41        1.96      0.77 o
  -5   2  17       13.83       14.77      1.71 o
  -4   2  17       29.53       32.21      2.10 o
  -3   2  17       22.55       22.43      1.96 o
  -2   2  17       42.98       41.84      2.66 o
  -1   2  17        6.09        7.88      1.91 o
   0   2  17       17.00       15.44      2.67 o
   1   2  17        2.63        2.08      0.93 o
   2   2  17        0.98        1.86      1.11 o
   3   2  17        8.40       10.73      2.32 o
   4   2  17       80.48       81.58      5.75 o
   5   2  17       26.28       24.00      2.90 o
   6   2  17       12.08       12.07      1.49 o
   7   2  17       68.38       94.86      5.29 o
   8   2  17       11.47       16.62      1.81 o
  -5   3  17        0.09        0.05      0.40 o
  -4   3  17        3.37        3.91      0.74 o
  -3   3  17        0.87        1.35      0.75 o
  -2   3  17        3.00        2.66      0.68 o
  -1   3  17        7.57        3.56      0.79 o
   0   3  17        3.81        5.71      1.38 o
   1   3  17       12.64       10.90      2.21 o
   2   3  17        3.61        4.20      1.54 o
   3   3  17        1.30        0.10      1.01 o
   4   3  17       31.63       42.77      4.25 o
   5   3  17       65.82       65.68      5.01 o
   6   3  17       75.21       78.69      7.12 o
   7   3  17        1.97        0.62      0.67 o
   8   3  17        8.66        7.54      1.45 o
  -4   4  17        0.42        0.76      0.48 o
  -3   4  17        0.86        1.58      0.59 o
  -2   4  17       13.41       14.23      2.20 o
  -1   4  17        8.76        6.64      0.86 o
   0   4  17        0.41       -0.48      0.81 o
   1   4  17       81.87       96.84      6.66 o
   2   4  17      162.73      191.07      9.67 o
   3   4  17       32.91       46.55      4.57 o
   4   4  17        0.27        0.39      0.70 o
   5   4  17       30.33       31.52      3.55 o
   6   4  17       53.76       58.96      4.57 o
   7   4  17        0.57        0.52      0.47 o
   8   4  17       10.03       16.85      2.18 o
   9   4  17        4.40        7.22      1.16 o
  -4   5  17       11.90       12.16      1.67 o
  -3   5  17        3.30        4.17      1.19 o
  -2   5  17        1.94        1.54      0.85 o
  -1   5  17        5.75        7.57      1.16 o
   0   5  17       23.05       27.44      1.82 o
   1   5  17       79.78       78.69      3.16 o
   2   5  17       36.03       33.86      2.61 o
   3   5  17        8.72       14.09      1.71 o
   4   5  17        0.11        1.05      1.14 o
   5   5  17        1.93        1.29      0.87 o
   6   5  17        2.92        2.84      1.10 o
   7   5  17        5.94        9.27      1.26 o
   8   5  17        6.58        5.60      0.80 o
   9   5  17        9.64       11.07      1.48 o
  -4   6  17        2.37        0.96      0.43 o
  -3   6  17        2.88        3.67      1.04 o
  -2   6  17       14.31       10.73      1.87 o
  -1   6  17       17.55       17.50      1.75 o
   0   6  17        4.60        6.39      0.86 o
   1   6  17      117.37      118.83      3.94 o
   2   6  17      127.43      146.82      6.07 o
   3   6  17       24.41       22.83      2.19 o
   4   6  17        0.39        0.82      0.87 o
   5   6  17       13.54       14.92      2.51 o
   6   6  17        3.67        1.36      0.76 o
   7   6  17        0.78        0.78      1.17 o
   8   6  17        3.17        2.63      0.59 o
   9   6  17       34.62       37.79      2.71 o
  -3   7  17       36.12       39.99      2.94 o
  -2   7  17      110.72      114.31      5.77 o
  -1   7  17       20.77       29.93      2.19 o
   0   7  17        7.32       12.03      1.49 o
   1   7  17       61.19       62.07      3.76 o
   2   7  17        1.90        0.73      0.49 o
   3   7  17       33.43       42.41      2.93 o
   4   7  17        8.34       12.23      2.36 o
   5   7  17        0.78       -0.28      0.84 o
   6   7  17        9.37       10.32      2.00 o
   7   7  17       21.54       23.94      1.99 o
   8   7  17        7.35        6.74      0.93 o
  -2   8  17      160.63      157.73      6.34 o
  -1   8  17       80.49       86.52      3.53 o
   0   8  17        6.51        6.79      1.11 o
   1   8  17        7.87        6.90      1.59 o
   2   8  17       21.90       21.45      1.93 o
   3   8  17        3.40        5.37      1.22 o
   4   8  17        0.24        0.98      0.92 o
   5   8  17        0.43        0.92      0.77 o
   6   8  17        0.20       -0.09      0.45 o
   7   8  17        6.66        6.50      1.30 o
   8   8  17        9.34        8.40      1.49 o
  -1   9  17       38.99       38.39      2.98 o
   0   9  17        2.63        4.35      0.85 o
   1   9  17        2.16        1.12      0.75 o
   2   9  17        1.67        2.50      0.91 o
   3   9  17       11.52       12.73      1.59 o
   4   9  17        5.17        8.01      1.65 o
   5   9  17        1.33        0.29      0.69 o
   6   9  17        0.12       -0.06      0.54 o
   7   9  17        0.09        1.20      0.82 o
   8   9  17        2.18        2.99      0.88 o
   0  10  17        0.36       -0.20      0.74 o
   1  10  17        6.55        6.33      1.20 o
   2  10  17       13.86       13.70      1.91 o
   3  10  17        0.58        2.97      1.14 o
   4  10  17        0.67        1.33      0.49 o
   5  10  17        0.01       -0.46      0.46 o
   6  10  17       20.16       19.23      2.31 o
   7  10  17        4.71        3.76      0.99 o
   2  11  17        2.15        0.53      0.44 o
   3  11  17        2.94        3.33      0.89 o
   4  11  17        4.31        6.87      1.26 o
   5  11  17        3.08        2.76      0.68 o
   6  11  17       20.11       19.33      1.47 o
   0  -3  18        4.87        2.12      0.55 o
  -2  -2  18       41.84       40.56      2.88 o
  -1  -2  18       30.23       25.27      2.27 o
   0  -2  18        1.97        1.79      0.68 o
   1  -2  18        7.39        4.93      0.76 o
   2  -2  18       29.30       29.54      1.68 o
  -3  -1  18        2.97        3.86      0.97 o
  -2  -1  18        6.17        8.09      1.50 o
  -1  -1  18       22.14       21.10      2.24 o
   0  -1  18      214.92      239.39     14.98 o
   1  -1  18       23.85       21.20      1.68 o
   2  -1  18        5.01        5.49      0.84 o
   3  -1  18        0.52        0.53      0.36 o
  -3   0  18        3.83        3.45      0.94 o
  -2   0  18        1.39        2.36      0.59 o
  -1   0  18       15.27       18.65      1.75 o
   0   0  18      297.03      345.90     15.68 o
   1   0  18       15.10       16.58      1.32 o
   2   0  18       45.28       52.59      3.26 o
   3   0  18        0.11        0.48      0.30 o
   4   0  18        8.86        6.43      0.82 o
  -3   1  18        0.00        0.59      0.52 o
  -2   1  18       10.11        8.36      1.08 o
  -1   1  18        1.14        2.27      1.21 o
   0   1  18        6.00        5.51      1.30 o
   1   1  18       35.56       44.18      2.78 o
   2   1  18        6.96        6.10      0.80 o
   3   1  18        5.18        6.87      1.54 o
   4   1  18        2.62        2.42      0.84 o
   5   1  18       16.96       14.95      1.28 o
   6   1  18       10.44        7.52      1.15 o
  -3   2  18        5.88        7.14      1.39 o
  -2   2  18        9.66       11.22      1.27 o
  -1   2  18        1.36        2.76      1.06 o
   0   2  18       57.00       70.21      5.05 o
   1   2  18       21.70       24.93      3.07 o
   2   2  18       29.79       39.19      3.81 o
   3   2  18        5.49        3.78      1.28 o
   4   2  18       41.61       46.67      3.80 o
   5   2  18        0.68       -0.28      0.38 o
   6   2  18        0.61        0.63      0.66 o
  -3   3  18       78.40       65.23      7.46 o
  -2   3  18        3.07        4.17      0.98 o
  -1   3  18       22.80       26.84      2.85 o
   0   3  18        8.69        9.05      1.76 o
   1   3  18       58.36       61.24      4.88 o
   2   3  18        0.38       -0.14      0.88 o
   3   3  18       42.13       37.47      3.75 o
   4   3  18        0.02        0.72      0.71 o
   5   3  18        2.99        4.14      1.10 o
   6   3  18       30.97       29.44      4.27 o
   7   3  18       21.12       19.51      2.09 o
  -3   4  18       62.17       46.09      2.92 o
  -2   4  18        7.07        7.53      1.32 o
  -1   4  18       14.32       15.15      1.70 o
   0   4  18        4.38        3.48      1.06 o
   1   4  18       10.76       10.04      1.98 o
   2   4  18        3.37        4.46      1.43 o
   3   4  18        0.23        1.20      0.86 o
   4   4  18        1.56        2.14      0.91 o
   5   4  18       12.73       19.06      2.47 o
   6   4  18        2.48        3.21      0.78 o
   7   4  18       15.49       17.34      2.07 o
  -3   5  18        0.51       -0.31      0.39 o
  -2   5  18        1.16        0.53      0.39 o
  -1   5  18        0.07       -0.46      0.52 o
   0   5  18        5.34        3.29      0.57 o
[truncated: 5,002 more chars]
